# Supplementary material for: {4-Bromo-2-[3-(diethyl­ammonio)propyl­imino­meth­yl]phenolato}diiodidozinc(II) methanol solvate
Source: Acta Crystallogr Sect E Struct Rep Online. 2009 Oct 3;65(Pt 11):m1293–4. doi: 10.1107/S1600536809038446 (PMC2971364; doi:10.1107/S1600536809038446)
Supplement: Supplementary file 2 [file e-65-m1293-Isup2.hkl]

# 
# h,k,l, Fc-squared, Fo-squared, sigma(Fo-squared) and status flag 
# 
data_I 
_shelx_title ' A in P2(1)/n' 
_shelx_refln_list_code          4 
_shelx_F_calc_maximum      479.95 
_exptl_crystal_F_000      1264.00 
_reflns_d_resolution_high  0.7829 
 
loop_ 
 _symmetry_equiv_pos_as_xyz 
 'x, y, z' 
 '-x+1/2, y+1/2, -z+1/2' 
 '-x, -y, -z' 
 'x-1/2, -y-1/2, z-1/2' 
 
_cell_length_a    10.8690 
_cell_length_b    17.5620 
_cell_length_c    11.3770 
_cell_angle_alpha  90.000 
_cell_angle_beta   94.358 
_cell_angle_gamma  90.000 
 
_shelx_F_squared_multiplier     1.000 
 
loop_ 
 _refln_index_h 
 _refln_index_k 
 _refln_index_l 
 _refln_F_squared_calc 
 _refln_F_squared_meas 
 _refln_F_squared_sigma 
 _refln_observed_status 
   2   0   0    92240.33    88219.49   1632.85 o 
   4   0   0    28255.77    29329.84    572.64 o 
   6   0   0    78583.39    78793.55   1495.22 o 
   8   0   0     7775.83     8271.53    219.26 o 
  10   0   0      714.20      586.66    128.45 o 
  12   0   0      516.49      576.81    149.26 o 
   1   1   0     2022.94     2272.88     45.92 o 
   2   1   0   112209.67   112095.38   1591.13 o 
   3   1   0    13246.81    14020.09    200.14 o 
   4   1   0    21210.67    20747.45    293.66 o 
   5   1   0    28704.37    29548.37    413.78 o 
   6   1   0     1679.34     1700.84     52.78 o 
   7   1   0     7281.76     7267.75    135.82 o 
   8   1   0     9107.46     8807.40    161.66 o 
   9   1   0      438.25      503.67     47.70 o 
  10   1   0      117.32      226.87     53.89 o 
  11   1   0     2694.14     2666.66    266.20 o 
  12   1   0      459.11      574.34    109.40 o 
  13   1   0       44.14       86.36     75.39 o 
   0   2   0    12828.28    13640.64    559.02 o 
   1   2   0     4064.45     3955.47     76.06 o 
   2   2   0     2856.11     3377.74     63.55 o 
   3   2   0    22221.04    23203.71    351.63 o 
   4   2   0     5844.39     6024.41    113.65 o 
   5   2   0     3038.92     2990.70     65.57 o 
   6   2   0     2539.14     2417.53     62.66 o 
   7   2   0     7610.27     8230.04    148.63 o 
   8   2   0      164.96      204.69     33.42 o 
   9   2   0     8511.54     8841.98    495.84 o 
  10   2   0      847.53     1002.15    199.11 o 
  11   2   0        3.37       75.06     55.11 o 
  12   2   0     1071.66     1308.00    151.29 o 
  13   2   0     1457.11     1734.90    206.22 o 
   1   3   0     7492.35     7894.00    127.51 o 
   2   3   0    54681.75    54734.03    794.20 o 
   3   3   0    22030.40    23312.10    355.15 o 
   4   3   0    13554.81    13309.12    219.44 o 
   5   3   0       14.23      152.61     40.76 o 
   6   3   0       83.02      158.66     24.54 o 
   7   3   0     3659.74     3720.22     98.50 o 
   8   3   0      420.02      540.84     45.64 o 
   9   3   0      550.65      672.22     61.11 o 
  10   3   0      352.34      391.04     60.37 o 
  11   3   0     1953.33     1980.48    136.79 o 
  12   3   0        3.21       -6.67     71.15 o 
  13   3   0       17.36       64.04     74.54 o 
   0   4   0    14631.58    14120.87    349.56 o 
   1   4   0      160.40      367.05     26.36 o 
   2   4   0      785.20     1169.49     34.02 o 
   3   4   0     1018.57      965.94     32.63 o 
   4   4   0    17968.87    17845.43    285.79 o 
   5   4   0     2304.20     2250.12     62.93 o 
   6   4   0      649.92      613.45     38.55 o 
   7   4   0      115.58      113.20     40.36 o 
   8   4   0    10269.12     9714.90    226.04 o 
   9   4   0     1252.40     1302.03     89.93 o 
  10   4   0     2443.94     2246.70    110.12 o 
  11   4   0        0.72      -23.33     48.11 o 
  12   4   0      438.75      696.95    146.85 o 
  13   4   0      120.89      188.92     84.40 o 
   1   5   0     1601.94     2163.71     57.63 o 
   2   5   0    36028.74    36280.80    542.15 o 
   3   5   0     1044.34     1478.86     42.77 o 
   4   5   0     2144.20     1753.67     50.99 o 
   5   5   0      394.33      463.14     29.25 o 
   6   5   0     6719.25     6289.62    132.12 o 
   7   5   0      449.86      501.09     51.44 o 
   8   5   0     1012.28     1055.34     73.02 o 
   9   5   0        4.13        0.45     31.43 o 
  10   5   0     1334.36     1368.04     93.11 o 
  11   5   0      410.87      544.64     67.06 o 
  12   5   0      650.31      656.33     95.62 o 
  13   5   0       10.55       42.11     74.75 o 
   0   6   0      351.64      420.25     69.98 o 
   1   6   0     5366.12     5936.30    124.10 o 
   2   6   0      189.28      299.31     24.42 o 
   3   6   0     6990.21     7001.14    130.55 o 
   4   6   0      606.01      721.45     34.43 o 
   5   6   0     6398.27     6140.69    150.31 o 
   6   6   0     4161.72     4342.99    126.06 o 
   7   6   0       58.85      234.58     39.59 o 
   8   6   0     2949.90     3050.51    113.06 o 
   9   6   0     2317.28     2526.58    111.25 o 
  10   6   0        1.46       96.21     42.69 o 
  11   6   0       40.82      155.88     61.88 o 
  12   6   0     1518.36     1491.50    135.70 o 
  13   6   0      201.40      197.92     79.75 o 
   1   7   0    13174.63    13416.07    302.79 o 
   2   7   0    13414.81    13331.14    253.99 o 
   3   7   0     7360.40     7212.06    156.42 o 
   4   7   0    15437.98    14888.19    252.07 o 
   5   7   0     7747.89     8302.58    189.91 o 
   6   7   0       56.27      282.84     41.47 o 
   7   7   0    13557.94    13210.69    284.17 o 
   8   7   0     2783.14     2674.78    109.01 o 
   9   7   0     2842.61     2862.21    119.62 o 
  10   7   0     1169.33     1071.71     87.53 o 
  11   7   0     1197.28     1159.31     95.29 o 
  12   7   0       31.69      119.34     69.97 o 
  13   7   0      176.85      186.77     79.35 o 
   0   8   0    96739.38    98936.77   2264.31 o 
   1   8   0    45223.14    43745.75    775.10 o 
   2   8   0    21945.35    21709.31    346.88 o 
   3   8   0     1087.19     1343.44     64.90 o 
   4   8   0     7868.63     7931.37    152.02 o 
   5   8   0    18340.10    17624.91    344.26 o 
   6   8   0    16868.96    15873.62    322.87 o 
   7   8   0     7424.17     7235.83    200.07 o 
   8   8   0       84.89      170.68     44.37 o 
   9   8   0      682.96      877.02    165.13 o 
  10   8   0      159.33      126.32     49.83 o 
  11   8   0      571.63      559.68     74.62 o 
  12   8   0      278.96      194.63     65.92 o 
   1   9   0    13272.43    12794.33    249.62 o 
   2   9   0    17307.25    18593.94    307.18 o 
   3   9   0    29040.73    27498.81    435.09 o 
   4   9   0     4486.24     4451.57    126.66 o 
   5   9   0    13823.04    12985.02    274.53 o 
   6   9   0     5857.19     5353.04    151.97 o 
   7   9   0       43.92       93.75     38.56 o 
   8   9   0     1559.07     1404.04     90.49 o 
   9   9   0     3212.60     3040.73    126.67 o 
  10   9   0      274.22      283.79     60.05 o 
  11   9   0      508.40      523.75     74.58 o 
  12   9   0      539.75      569.43     86.35 o 
   0  10   0       49.48      334.97     49.03 o 
   1  10   0     3381.98     3358.33     86.98 o 
   2  10   0     3444.52     3424.65     88.31 o 
   3  10   0     3677.10     3866.73    174.83 o 
   4  10   0     6159.89     5614.07    175.23 o 
   5  10   0       31.54       42.28     34.13 o 
   6  10   0      161.45      160.42     39.19 o 
   7  10   0     4629.71     4536.43    146.82 o 
   8  10   0     3974.15     4018.01    143.00 o 
   9  10   0     1180.67     1165.88     90.96 o 
  10  10   0     1346.97     1414.37    104.16 o 
  11  10   0      153.52      129.02     56.50 o 
  12  10   0        1.47       12.13     56.52 o 
   1  11   0     4120.72     3989.86    100.42 o 
   2  11   0      250.68      297.26     32.14 o 
   3  11   0     8593.70     8438.08    419.97 o 
   4  11   0     2201.55     1899.90     87.41 o 
   5  11   0      116.26      225.85     40.88 o 
   6  11   0      389.18      347.13     51.44 o 
   7  11   0      514.94      487.66     60.74 o 
   8  11   0       10.41      -20.11     39.75 o 
   9  11   0      831.37      796.88     80.38 o 
  10  11   0      351.45      474.76     71.43 o 
  11  11   0      707.03      736.65     90.50 o 
  12  11   0       60.89       88.62     58.83 o 
   0  12   0       53.70      237.20     53.84 o 
   1  12   0    11072.85    10202.99    198.45 o 
   2  12   0      328.35      472.78    146.21 o 
   3  12   0      446.54      418.28     49.94 o 
   4  12   0     2316.71     2405.38    101.75 o 
   5  12   0     2535.22     2522.97    106.05 o 
   6  12   0      136.90       94.30     39.30 o 
   7  12   0       22.89      113.86     43.56 o 
   8  12   0      639.92      629.43     71.95 o 
   9  12   0      481.61      649.92     77.60 o 
  10  12   0      624.68      679.47     86.02 o 
  11  12   0        3.46       21.59     53.88 o 
   1  13   0      236.76      350.75     39.44 o 
   2  13   0     1570.97     1490.59    103.89 o 
   3  13   0       84.62       87.17     34.87 o 
   4  13   0      161.92      165.98     56.81 o 
   5  13   0      548.94      551.03     61.63 o 
   6  13   0     3468.89     3428.94    149.77 o 
   7  13   0     1598.02     1550.06    110.13 o 
   8  13   0      963.91      858.26     85.02 o 
   9  13   0        8.43      -58.00     43.00 o 
  10  13   0      508.66      508.07     78.93 o 
  11  13   0      171.04      223.57     73.67 o 
   0  14   0     5619.52     4789.68    156.16 o 
   1  14   0     3496.73     3214.36    113.63 o 
   2  14   0       21.84       23.49     33.45 o 
   3  14   0       88.21      149.51     41.93 o 
   4  14   0     1213.40     1287.57     85.83 o 
   5  14   0     1089.04     1055.82     83.68 o 
   6  14   0       30.98       27.21     49.16 o 
   7  14   0      446.22      425.32     65.00 o 
   8  14   0      415.94      390.03     68.74 o 
   9  14   0      112.05      130.01     55.37 o 
  10  14   0      314.23      185.10     76.31 o 
   1  15   0     2334.08     2283.17     88.13 o 
   2  15   0      899.56      925.47     82.23 o 
   3  15   0     8080.11     8000.98    211.06 o 
   4  15   0       33.08       40.16     41.30 o 
   5  15   0        2.39      183.44     51.97 o 
   6  15   0       66.70       94.30     50.56 o 
   7  15   0      899.38     1105.27    105.87 o 
   8  15   0      141.95      219.27     60.36 o 
   9  15   0      644.39      812.93     92.66 o 
  10  15   0      133.07      175.15     66.48 o 
   0  16   0      241.62      682.86     97.66 o 
   1  16   0     7049.91     6461.75    159.38 o 
   2  16   0      181.43      289.69     53.54 o 
   3  16   0      354.45      415.65     60.42 o 
   4  16   0       23.14      176.43     51.59 o 
   5  16   0     5064.38     4942.25    169.87 o 
   6  16   0       19.97      133.92     52.68 o 
   7  16   0      356.60      537.81     77.47 o 
   8  16   0      178.36      226.66     60.62 o 
   9  16   0      276.28      487.68     74.11 o 
   1  17   0     2263.33     2248.81    111.10 o 
   2  17   0      101.47      209.84     68.83 o 
   3  17   0     7024.80     6806.74    200.73 o 
   4  17   0      234.56      404.94     65.40 o 
   5  17   0      413.64      488.32     71.12 o 
   6  17   0      624.11      512.06     74.48 o 
   7  17   0      583.45      713.63     86.73 o 
   8  17   0       12.58       45.64     55.30 o 
   9  17   0      370.99      314.21     75.12 o 
   0  18   0      824.87      939.13    116.41 o 
   1  18   0      394.57      239.34     69.29 o 
   2  18   0      880.75      913.29     82.61 o 
   3  18   0        7.95       14.09     52.18 o 
   4  18   0      602.67      503.03     71.10 o 
   5  18   0      234.06      329.12     66.79 o 
   6  18   0       40.45       74.82     66.54 o 
   7  18   0       77.58      122.43     61.60 o 
   8  18   0     1297.54     1426.06    121.74 o 
   1  19   0      397.32      473.50     81.27 o 
   2  19   0        0.97       87.05     62.50 o 
   3  19   0     1075.25     1097.70     95.40 o 
   4  19   0      316.15      294.46     64.26 o 
   5  19   0      103.63       85.91     55.42 o 
   6  19   0      474.35      377.51     74.98 o 
   7  19   0        0.72       85.22     70.84 o 
   0  20   0      221.04      481.02    161.12 o 
   1  20   0     1584.99     1458.20    129.98 o 
   2  20   0      357.60      360.76     89.58 o 
   3  20   0       43.59       44.53     66.94 o 
   4  20   0        2.79       29.84     56.21 o 
   5  20   0      637.11      838.52     96.92 o 
   6  20   0       52.76       -2.29     71.72 o 
   1  21   0      312.98      431.55     90.75 o 
   2  21   0       11.68       33.91     65.58 o 
   3  21   0       16.89        5.36     73.88 o 
   4  21   0       42.70       15.60    112.87 o 
   0  22   0      331.42      373.61    180.18 o 
   1  22   0       72.22      133.83    117.31 o 
   2  22   0       62.52       33.38     94.11 o 
 -13   0   1       85.37      267.83    106.02 o 
 -11   0   1     1039.81      935.54    173.90 o 
  -9   0   1     8074.70     7219.44    396.16 o 
  -7   0   1      829.85     1060.21     70.46 o 
  -5   0   1    27805.13    26512.33    532.06 o 
  -3   0   1    27636.17    28833.22    556.04 o 
  -1   0   1    10335.76    10125.52    395.82 o 
   1   0   1    50313.61    47731.32   1083.09 o 
   3   0   1    15256.87    14525.63    292.94 o 
   5   0   1    53747.83    55890.44   1067.84 o 
   7   0   1    19636.07    18793.88    406.42 o 
   9   0   1     1004.66     1176.55    139.61 o 
  11   0   1      286.48      465.21    130.89 o 
  13   0   1       80.67        6.51    127.87 o 
 -13   1   1      155.40      221.16     84.85 o 
 -12   1   1       27.33       85.56     99.27 o 
 -11   1   1      553.69      471.64     95.86 o 
 -10   1   1     1129.06     1189.21     79.22 o 
  -9   1   1     3360.02     3193.81    100.13 o 
  -8   1   1      191.30      302.01     46.16 o 
  -7   1   1    17865.57    17452.18    271.70 o 
  -6   1   1     2307.81     2300.64     61.93 o 
  -5   1   1     2327.05     2423.04     59.08 o 
  -4   1   1     1477.84     1514.57     48.47 o 
  -3   1   1    36826.31    37796.22    556.99 o 
  -2   1   1     4063.86     4875.12     85.24 o 
  -1   1   1    47817.23    49756.53    715.41 o 
   0   1   1     2131.44     2439.50     48.79 o 
   1   1   1     5958.94     6973.10    123.10 o 
   2   1   1     1868.87     1909.82     40.09 o 
   3   1   1    94760.86    94287.16   1238.75 o 
   4   1   1     1990.84     1877.84     44.78 o 
   5   1   1    14615.43    13866.92    210.77 o 
   6   1   1     4101.07     3965.68     83.91 o 
   7   1   1      167.85      216.32     26.65 o 
   8   1   1      201.63      260.36     34.74 o 
   9   1   1     2494.13     2355.66    121.11 o 
  10   1   1     1801.17     1789.55    172.28 o 
  11   1   1      930.45     1232.62    110.47 o 
  12   1   1     1412.40     1738.23    175.59 o 
  13   1   1      142.24      102.99    134.84 o 
 -13   2   1       30.63      -12.96     70.26 o 
 -12   2   1      851.14      745.58    119.69 o 
 -11   2   1      348.25      523.19    107.41 o 
 -10   2   1       13.99       82.16     36.41 o 
  -9   2   1     2358.50     2112.06     94.94 o 
  -8   2   1     9525.84     9493.82    191.18 o 
  -7   2   1     1530.27     1444.16     61.43 o 
  -6   2   1    11423.63    11621.14    208.14 o 
  -5   2   1    18420.36    18624.07    301.12 o 
  -4   2   1      576.78      591.26     29.67 o 
  -3   2   1    41080.75    43474.43    638.51 o 
  -2   2   1     2394.62     2504.17     51.10 o 
  -1   2   1      264.27      369.58     13.82 o 
   0   2   1      356.51      681.14     23.93 o 
   1   2   1    16838.74    18984.06    362.92 o 
   2   2   1     6989.57     6676.78    145.88 o 
   3   2   1    36409.92    37632.76    508.54 o 
   4   2   1     3530.23     3215.76     63.85 o 
   5   2   1     4321.30     4184.03     84.69 o 
   6   2   1      818.48      836.16     38.02 o 
   7   2   1       11.01       49.37     20.85 o 
   8   2   1     7112.36     7797.63    167.65 o 
   9   2   1      208.41      239.44     38.20 o 
  10   2   1     3144.05     3312.88    152.85 o 
  11   2   1       36.21       71.44     84.76 o 
  12   2   1       17.95       60.42     66.00 o 
  13   2   1        0.04        6.64     66.57 o 
 -13   3   1      271.81      405.57     98.05 o 
 -12   3   1      379.79      537.75    104.00 o 
 -11   3   1      213.54      319.78     67.66 o 
 -10   3   1     4451.68     4654.23    191.28 o 
  -9   3   1       28.80       85.57     36.19 o 
  -8   3   1     4643.10     4907.19    180.51 o 
  -7   3   1      661.78      732.76     50.45 o 
  -6   3   1     1106.28     1041.22     53.03 o 
  -5   3   1       94.28      290.38    127.99 o 
  -4   3   1    15909.27    16477.55    264.21 o 
  -3   3   1    18822.88    18176.46    282.17 o 
  -2   3   1     1476.09     1800.99     94.87 o 
  -1   3   1     2151.57     3152.61     98.32 o 
   0   3   1    26127.33    29269.17    430.16 o 
   1   3   1     7592.46     8987.26    143.16 o 
   2   3   1     9289.78    10238.60    228.46 o 
   3   3   1    15419.63    14430.06    230.82 o 
   4   3   1        3.51      202.12     20.92 o 
   5   3   1      198.93      245.96     32.61 o 
   6   3   1    12170.61    12635.56    225.65 o 
   7   3   1     4635.90     4658.19    175.39 o 
   8   3   1     6057.45     5901.45    138.91 o 
   9   3   1      639.42      707.40     63.09 o 
  10   3   1      272.78      230.30    103.16 o 
  11   3   1      563.85      541.86     82.40 o 
  12   3   1     1303.94     1663.62    136.23 o 
  13   3   1      268.02      235.90     90.94 o 
 -13   4   1       97.83      153.07     84.11 o 
 -12   4   1       12.36      -34.95     51.03 o 
 -11   4   1       11.51       87.14     57.86 o 
 -10   4   1      198.31      188.51     47.03 o 
  -9   4   1      646.87      704.71     62.77 o 
  -8   4   1      286.91      302.83     47.62 o 
  -7   4   1     3100.52     3023.70    127.48 o 
  -6   4   1       43.67      126.11     22.79 o 
  -5   4   1    27916.03    27456.76    428.18 o 
  -4   4   1     5190.88     5694.18    110.08 o 
  -3   4   1    10864.40    10723.73    203.67 o 
  -2   4   1     6406.79     6834.38    136.72 o 
  -1   4   1    15370.92    14361.83    224.60 o 
   0   4   1    14828.32    15206.83    277.82 o 
   1   4   1    63431.99    64027.61    925.80 o 
   2   4   1        4.08      254.70     42.15 o 
   3   4   1     1112.76      961.73     54.83 o 
   4   4   1      400.31      457.66     28.49 o 
   5   4   1    10285.66     9946.56    181.18 o 
   6   4   1     2762.97     2717.37     77.29 o 
   7   4   1     1078.96     1163.30     82.19 o 
   8   4   1        2.42       27.90     30.44 o 
   9   4   1     3182.64     2787.05    221.78 o 
  10   4   1      301.34      354.25     54.71 o 
  11   4   1      333.58      342.94     76.62 o 
  12   4   1       50.60       62.04     64.30 o 
  13   4   1      230.91      332.20    116.25 o 
 -13   5   1      259.17      260.27     90.54 o 
 -12   5   1      524.78      535.23     88.62 o 
 -11   5   1      375.87      432.43     64.65 o 
 -10   5   1     2778.38     3085.23    126.67 o 
  -9   5   1      115.85      118.34     39.22 o 
  -8   5   1      287.62      284.03     44.39 o 
  -7   5   1      688.44      748.57     60.63 o 
  -6   5   1     3036.87     2822.39    101.28 o 
  -5   5   1     3251.27     3336.09     80.01 o 
  -4   5   1    13108.04    12340.49    240.02 o 
  -3   5   1     5337.03     4814.40    112.23 o 
  -2   5   1    23880.06    24016.36    404.88 o 
  -1   5   1    16707.30    16940.45    295.77 o 
   0   5   1     2660.52     2339.33     71.51 o 
   1   5   1     1971.72     2105.33     50.84 o 
   2   5   1      179.54      449.53     29.41 o 
   3   5   1     6299.45     5431.02    106.82 o 
   4   5   1      872.82      826.29     37.88 o 
   5   5   1       48.02       72.35     25.11 o 
   6   5   1     2244.93     2294.37     75.62 o 
   7   5   1    11423.12    11444.44    248.64 o 
   8   5   1      628.60      666.68     61.13 o 
   9   5   1      581.35      727.75     78.05 o 
  10   5   1       34.97       63.34     42.31 o 
  11   5   1     2337.19     2331.69    153.12 o 
  12   5   1       16.30      128.03     68.85 o 
  13   5   1      622.08      620.50    112.26 o 
 -13   6   1      611.16      786.38    109.27 o 
 -12   6   1      369.83      383.73     67.49 o 
 -11   6   1      424.58      492.89     69.52 o 
 -10   6   1      269.82      276.26     51.93 o 
  -9   6   1      398.26      556.38     65.77 o 
  -8   6   1     5504.64     5654.20    161.56 o 
  -7   6   1     5435.39     5363.84    149.27 o 
  -6   6   1      986.76     1165.05     67.59 o 
  -5   6   1     9901.23     9249.04    201.38 o 
  -4   6   1       61.20       52.84     22.16 o 
  -3   6   1     3169.81     3342.14     90.94 o 
  -2   6   1     6383.22     6259.54    116.41 o 
  -1   6   1      158.72      306.05     21.41 o 
   0   6   1      584.44      792.36     31.94 o 
   1   6   1     6291.61     6388.56    118.35 o 
   2   6   1       84.76      163.96     22.48 o 
   3   6   1    30037.61    30181.30    464.26 o 
   4   6   1     2128.71     2396.43     70.52 o 
   5   6   1    11558.24    10929.37    198.91 o 
   6   6   1      193.47      219.76     29.27 o 
   7   6   1       63.59       99.21     33.61 o 
   8   6   1     1990.04     2076.51     96.75 o 
   9   6   1     7504.66     7286.67    198.86 o 
  10   6   1      447.06      629.55     83.39 o 
  11   6   1      775.11     1007.33    218.69 o 
  12   6   1       72.65       34.99     62.86 o 
  13   6   1       49.68      -24.86     81.57 o 
 -13   7   1       72.05       58.92     70.94 o 
 -12   7   1      152.74      154.98     56.07 o 
 -11   7   1       92.89      201.07     55.97 o 
 -10   7   1       16.79       35.24     39.29 o 
  -9   7   1     2424.83     2389.32    110.95 o 
  -8   7   1     2821.07     2701.05    108.33 o 
  -7   7   1     3585.87     3378.93    115.85 o 
  -6   7   1    13265.39    11575.95    419.16 o 
  -5   7   1        1.32      176.82     34.13 o 
  -4   7   1      586.19     1009.06     90.54 o 
  -3   7   1    23337.85    22389.09    400.96 o 
  -2   7   1    55550.40    54689.83    961.74 o 
  -1   7   1    27627.26    28288.43    434.35 o 
   0   7   1    41107.74    41398.42    618.92 o 
   1   7   1     2022.77     2273.19     59.98 o 
   2   7   1      214.08      368.40     32.50 o 
   3   7   1    13024.15    13540.06    260.01 o 
   4   7   1    11200.11    11109.41    243.78 o 
   5   7   1    10465.42    10100.22    249.59 o 
   6   7   1     1498.73     1730.24     83.93 o 
   7   7   1     3627.34     3541.20    124.06 o 
   8   7   1       44.81      102.33     38.19 o 
   9   7   1      515.03      634.68     67.07 o 
  10   7   1      104.74      146.54     47.00 o 
  11   7   1      592.92      669.23     78.21 o 
  12   7   1       19.72       17.77     67.70 o 
  13   7   1      271.63      247.90    117.69 o 
 -12   8   1        1.89       17.15     49.13 o 
 -11   8   1      145.96      198.38     55.78 o 
 -10   8   1      996.12     1032.44     87.81 o 
  -9   8   1     2050.48     1803.95    103.96 o 
  -8   8   1      421.04      435.34     62.38 o 
  -7   8   1      170.86      144.22     38.03 o 
  -6   8   1     5303.02     5127.05    145.23 o 
  -5   8   1     3983.81     3693.76    115.17 o 
  -4   8   1    23134.25    22261.08    410.49 o 
  -3   8   1     8704.57     8975.30    193.84 o 
  -2   8   1     1324.92     1443.97     50.13 o 
  -1   8   1    11529.65    11044.74    193.71 o 
   0   8   1    27670.21    27095.62    421.81 o 
   1   8   1    21051.36    21295.62    412.98 o 
   2   8   1    28915.25    27638.51    484.78 o 
   3   8   1        5.61       57.46     21.96 o 
   4   8   1       12.23       45.14     33.17 o 
   5   8   1    12401.81    11668.57    248.88 o 
   6   8   1     4457.11     3885.92    145.53 o 
   7   8   1     8975.93     8418.88    209.10 o 
   8   8   1     1296.40     1396.45     89.12 o 
   9   8   1       43.84        4.33     36.70 o 
  10   8   1      164.24      121.27     48.46 o 
  11   8   1      143.34      184.56     57.59 o 
  12   8   1      100.49      166.54     83.17 o 
 -12   9   1      384.34      426.25     86.98 o 
 -11   9   1     1077.02     1044.45     95.29 o 
 -10   9   1      109.30      104.50     49.02 o 
  -9   9   1       72.32      119.81     46.68 o 
  -8   9   1     1768.14     1763.60    104.83 o 
  -7   9   1     2584.06     2475.67    145.47 o 
  -6   9   1     4358.82     4390.86    198.42 o 
  -5   9   1     5820.40     5372.70    217.79 o 
  -4   9   1     2056.79     1944.32    142.58 o 
  -3   9   1     2967.65     3025.09     77.20 o 
  -2   9   1    11154.76    11213.12    251.15 o 
  -1   9   1     9777.73    10048.46    183.72 o 
   0   9   1      815.76      963.88     44.69 o 
   1   9   1     1406.66     1424.43     72.93 o 
   2   9   1    14241.21    14083.50    274.52 o 
   3   9   1     9828.17     9958.11    188.73 o 
   4   9   1    21927.17    20574.37    389.50 o 
   5   9   1      645.18      747.26     79.46 o 
   6   9   1     4099.76     4022.08    128.57 o 
   7   9   1     3587.50     3294.16    120.78 o 
   8   9   1      588.71      600.00     66.34 o 
   9   9   1     1388.47     1533.33    100.84 o 
  10   9   1     2287.41     2362.84    125.38 o 
  11   9   1      400.28      327.14     67.54 o 
  12   9   1     1047.63     1162.20    109.26 o 
 -12  10   1      118.28      121.11     59.21 o 
 -11  10   1        0.55       32.64     53.79 o 
 -10  10   1      539.04      434.52     67.49 o 
  -9  10   1     1383.07     1321.80     97.02 o 
  -8  10   1       63.44       24.99     37.47 o 
  -7  10   1     1406.87     1319.88     86.26 o 
  -6  10   1     1251.52     1262.86     99.79 o 
  -5  10   1     1504.66     1318.83     77.53 o 
  -4  10   1      298.08      491.27     79.77 o 
  -3  10   1    13639.19    13159.16    270.49 o 
  -2  10   1      248.73      307.68     29.39 o 
  -1  10   1      168.10      245.92     28.70 o 
   0  10   1     1476.54     1562.11     57.94 o 
   1  10   1     1168.92     1419.86     54.87 o 
   2  10   1     2455.23     2479.53     72.26 o 
   3  10   1     1915.22     2066.90     80.48 o 
   4  10   1      114.82      148.23     35.88 o 
   5  10   1       63.14      123.72     33.33 o 
   6  10   1      577.99      659.21     98.38 o 
   7  10   1      393.42      478.14     75.70 o 
   8  10   1     3661.62     3716.93    137.83 o 
   9  10   1     1575.72     1675.74    108.98 o 
  10  10   1     1029.87     1075.61     95.32 o 
  11  10   1       53.07      129.30     56.99 o 
  12  10   1      211.24      197.74    101.38 o 
 -12  11   1       41.75       27.41     57.06 o 
 -11  11   1      152.70      225.63     66.94 o 
 -10  11   1      698.44      723.16     80.83 o 
  -9  11   1      293.13      321.33     60.62 o 
  -8  11   1      849.55      765.70     92.01 o 
  -7  11   1        1.32       10.75     34.22 o 
  -6  11   1      168.34      146.54     39.25 o 
  -5  11   1     2395.68     2455.24    164.43 o 
  -4  11   1      175.30      318.95     45.13 o 
  -3  11   1      758.94      856.42     63.48 o 
  -2  11   1      108.71      247.12     33.15 o 
  -1  11   1      489.49      520.93     39.29 o 
   0  11   1     6375.52     6437.21    139.13 o 
   1  11   1     1186.79     1448.21     58.52 o 
   2  11   1    12099.10    11142.28    206.08 o 
   3  11   1     2538.94     2564.90     80.74 o 
   4  11   1     1323.50     1324.75     77.75 o 
   5  11   1      779.39      855.93     67.45 o 
   6  11   1     7140.24     6529.71    181.57 o 
   7  11   1      695.50      904.76     88.22 o 
   8  11   1     3616.56     3624.15    140.72 o 
   9  11   1      227.43      269.87     58.79 o 
  10  11   1        1.85       74.13     51.94 o 
  11  11   1      312.52      357.63     72.67 o 
 -11  12   1       18.01      -10.32     52.50 o 
 -10  12   1        7.56       -6.93     49.01 o 
  -9  12   1       20.39      -26.08     45.50 o 
  -8  12   1      166.01      250.20     55.08 o 
  -7  12   1      215.78      247.83     51.76 o 
  -6  12   1       97.77      132.93     42.33 o 
  -5  12   1     3562.04     3173.48    117.58 o 
  -4  12   1     3096.56     3140.08    198.73 o 
  -3  12   1     2256.48     2440.66     98.17 o 
  -2  12   1      772.83      772.62     61.68 o 
  -1  12   1      119.95      280.26     35.21 o 
   0  12   1     9696.23     9771.67    191.41 o 
   1  12   1     6565.75     6994.77    190.67 o 
   2  12   1     1987.73     2137.01     73.65 o 
   3  12   1      492.26      504.01     53.19 o 
   4  12   1     5150.82     4704.48    143.87 o 
   5  12   1       76.02      143.86     38.55 o 
   6  12   1     5846.66     5392.86    196.20 o 
   7  12   1       20.75        8.90     38.64 o 
   8  12   1        1.77      134.26     47.18 o 
   9  12   1       65.01       83.06     49.95 o 
  10  12   1      870.81      932.62     95.30 o 
  11  12   1        7.39       -6.87     55.04 o 
 -11  13   1      395.44      451.17     82.50 o 
 -10  13   1        1.29       49.91     54.31 o 
  -9  13   1      398.03      455.51     71.32 o 
  -8  13   1      188.75      142.66     50.51 o 
  -7  13   1      494.68      505.23     64.59 o 
  -6  13   1        2.50       47.28     40.24 o 
  -5  13   1     1417.46     1404.08    123.84 o 
  -4  13   1     1480.90     1616.33     91.14 o 
  -3  13   1       16.35      157.45     38.36 o 
  -2  13   1     7809.84     7429.79    187.89 o 
  -1  13   1     1380.86     1355.65     64.97 o 
   0  13   1      753.68      803.10     51.93 o 
   1  13   1        9.79       85.24     29.42 o 
   2  13   1     2792.38     2918.90    131.71 o 
   3  13   1     1636.21     1629.63     85.00 o 
   4  13   1     1826.42     1664.44    125.20 o 
   5  13   1      508.75      588.40     63.16 o 
   6  13   1      304.09      384.40     57.03 o 
   7  13   1      899.68      799.81     78.51 o 
   8  13   1      421.90      375.25     92.65 o 
   9  13   1       11.79       -8.94     44.88 o 
  10  13   1        8.99       -6.52     54.58 o 
  11  13   1      191.07      132.54     72.05 o 
 -10  14   1       60.40      126.84     61.58 o 
  -9  14   1      501.10      573.29     79.31 o 
  -8  14   1      126.75      123.77     52.40 o 
  -7  14   1     4194.37     3906.61    209.70 o 
  -6  14   1       14.01      111.67     48.31 o 
  -5  14   1      612.95      509.86     64.35 o 
  -4  14   1        4.18      -28.07     33.39 o 
  -3  14   1        5.50       73.94     36.45 o 
  -2  14   1      358.06      615.84     71.37 o 
  -1  14   1        5.66       25.14     33.07 o 
   0  14   1      103.84       57.93     29.18 o 
   1  14   1      135.79      124.15     31.86 o 
   2  14   1      356.38      445.82     45.16 o 
   3  14   1     2431.60     2201.21     98.82 o 
   4  14   1       74.42      134.13     61.51 o 
   5  14   1     2917.53     2741.70    122.94 o 
   6  14   1      176.15      100.71     52.08 o 
   7  14   1       79.61      135.90     50.45 o 
   8  14   1      150.11      107.22     51.19 o 
   9  14   1     1004.23     1022.94     95.89 o 
  10  14   1      140.92      147.77     58.98 o 
 -10  15   1      125.44      180.35     74.87 o 
  -9  15   1      281.23      184.58     64.33 o 
  -8  15   1     1953.35     2026.55    167.95 o 
  -7  15   1       55.96      148.93     54.85 o 
  -6  15   1     3184.26     3576.06    148.91 o 
  -5  15   1      638.78      811.64     79.30 o 
  -4  15   1      676.42      830.35     76.25 o 
  -3  15   1      214.75      322.15     57.89 o 
  -2  15   1    12472.89    12227.34    333.76 o 
  -1  15   1       59.98      184.05     42.70 o 
   0  15   1    10769.74     9979.13    243.21 o 
   1  15   1       11.43       45.41     34.19 o 
   2  15   1       88.83      109.54     46.63 o 
   3  15   1      262.94      356.17     55.59 o 
   4  15   1     4231.20     3658.25    135.86 o 
   5  15   1       69.08       81.87     44.79 o 
   6  15   1     1454.32     1530.23    107.47 o 
   7  15   1      367.87      375.99     64.79 o 
   8  15   1       40.78       58.38     72.05 o 
   9  15   1       28.26       23.38     47.11 o 
  10  15   1        9.20       38.11     59.17 o 
  -9  16   1        2.79       29.32     59.79 o 
  -8  16   1      121.18       92.28     60.43 o 
  -7  16   1      402.48      439.90     73.17 o 
  -6  16   1     2442.13     2424.61    129.21 o 
  -5  16   1     1527.10     1537.99    106.02 o 
  -4  16   1     7575.02     6999.27    202.04 o 
  -3  16   1     1033.55     1098.86     87.21 o 
  -2  16   1      810.63      835.10     76.32 o 
  -1  16   1       32.28      128.61     45.48 o 
   0  16   1     8061.21     7559.55    356.82 o 
   1  16   1      998.64     1233.77     71.81 o 
   2  16   1     6877.77     6671.58    189.83 o 
   3  16   1     2364.45     2401.48    113.56 o 
   4  16   1       68.89      163.08     50.95 o 
   5  16   1      634.06      777.12     80.62 o 
   6  16   1     3101.78     3142.35    140.87 o 
   7  16   1        2.63      -18.94     58.53 o 
   8  16   1      309.60      290.69     78.02 o 
   9  16   1       13.51       82.49     50.79 o 
  -9  17   1      837.36      837.35    149.26 o 
  -8  17   1      416.57      481.80     92.77 o 
  -7  17   1      190.08      211.59     73.21 o 
  -6  17   1     2287.68     2348.57    134.23 o 
  -5  17   1      466.71      475.39     71.24 o 
  -4  17   1       20.20       28.59     47.21 o 
  -3  17   1      417.68      381.63     63.55 o 
  -2  17   1     2237.39     2557.64    119.18 o 
  -1  17   1     1182.85     1245.95     87.90 o 
   0  17   1      692.06      880.56     77.77 o 
   1  17   1      416.74      308.07     71.37 o 
   2  17   1     1767.15     1892.43    106.72 o 
   3  17   1        2.24      127.17     59.77 o 
   4  17   1     2325.63     2226.96    140.64 o 
   5  17   1      780.59      906.69     89.34 o 
   6  17   1       45.53       88.19     51.17 o 
   7  17   1      383.96      306.25     65.15 o 
   8  17   1      833.66      882.44     93.45 o 
  -8  18   1      150.61      152.27     75.88 o 
  -7  18   1      300.49      380.31    135.42 o 
  -6  18   1      125.12      122.23     65.93 o 
  -5  18   1       13.60       99.85     59.79 o 
  -4  18   1      252.92      261.16     60.80 o 
  -3  18   1      205.39      232.42     56.69 o 
  -2  18   1        7.27       -5.68     40.62 o 
  -1  18   1        1.33      -23.51     48.26 o 
   0  18   1       21.41       58.84     45.60 o 
   1  18   1      181.17      193.50     64.50 o 
   2  18   1        0.16       17.77     53.32 o 
   3  18   1       49.14       -9.84     44.90 o 
   4  18   1       77.34      105.57     54.24 o 
   5  18   1        8.34      107.33     51.64 o 
   6  18   1      302.96      355.83     72.68 o 
   7  18   1      609.42      737.86     90.40 o 
   8  18   1       10.90       -1.91     67.15 o 
  -7  19   1        0.80      -82.26     57.84 o 
  -6  19   1       42.44       34.41     64.83 o 
  -5  19   1       30.52       69.91     60.11 o 
  -4  19   1       26.92       53.57     62.04 o 
  -3  19   1      304.22      320.84     71.95 o 
  -2  19   1       14.76      -62.31     50.89 o 
  -1  19   1      633.70      496.90     68.73 o 
   0  19   1      146.77      126.73     82.37 o 
   1  19   1       51.82      139.85     63.81 o 
   2  19   1     1011.14     1161.00    116.10 o 
   3  19   1       67.54       61.41    101.70 o 
   4  19   1      283.58      293.89     63.60 o 
   5  19   1        1.81       27.00     54.00 o 
   6  19   1      166.66      269.76     69.78 o 
   7  19   1      146.20      281.58     74.28 o 
  -6  20   1      118.02      150.97     78.56 o 
  -5  20   1       36.72       61.22     65.65 o 
  -4  20   1      303.46      436.03    102.99 o 
  -3  20   1       11.26       -1.39     78.43 o 
  -2  20   1       42.90       42.90     74.85 o 
  -1  20   1      232.23      250.98     92.77 o 
   0  20   1      512.93      500.75     91.66 o 
   1  20   1      166.82      275.50     78.82 o 
   2  20   1      241.05      299.19     80.26 o 
   3  20   1      173.51       80.69     73.86 o 
   4  20   1      693.93      701.12     87.41 o 
   5  20   1      362.69      493.09     83.31 o 
   6  20   1      396.51      438.63     81.76 o 
  -4  21   1        0.23      -35.76     97.32 o 
  -3  21   1       44.89      137.98     94.91 o 
  -2  21   1      335.36      403.64    108.58 o 
  -1  21   1       40.86       -4.42    134.84 o 
   0  21   1       55.57      -59.52    122.06 o 
   1  21   1      245.96      107.43    182.50 o 
   2  21   1      127.73      219.41     78.67 o 
   3  21   1       48.44      265.48     89.99 o 
   4  21   1       74.25       98.52     88.60 o 
  -2  22   1       57.34      142.57    101.78 o 
  -1  22   1       28.92     -212.73    141.82 o 
   0  22   1       45.45      288.29    179.72 o 
   1  22   1      164.73      201.09    106.35 o 
   2  22   1        7.66        9.31     93.99 o 
 -12   0   2      169.05      341.30    123.22 o 
 -10   0   2     2772.58     2942.40    236.91 o 
  -8   0   2    30999.12    30939.49    669.56 o 
  -4   0   2   119746.85   117683.55   2190.19 o 
  -2   0   2   162771.16   163174.80   5601.62 o 
   0   0   2       25.17       96.58     16.62 o 
   2   0   2    98492.27    95926.08   2166.68 o 
   4   0   2    32505.47    33427.21    649.51 o 
   6   0   2     1518.75     1566.03     81.16 o 
   8   0   2      136.57      135.27     54.83 o 
  10   0   2       31.81       66.72     74.16 o 
  12   0   2       38.18        6.28    105.32 o 
 -13   1   2      363.19      554.95    137.17 o 
 -12   1   2      565.27      704.16    112.45 o 
 -11   1   2      321.75      364.07     85.03 o 
 -10   1   2     3248.43     2913.03    168.05 o 
  -9   1   2     3214.15     3242.52    115.17 o 
  -8   1   2       77.81      216.23     39.13 o 
  -7   1   2     3590.01     3834.99     99.86 o 
  -6   1   2    26077.30    25749.86    410.39 o 
  -5   1   2     2338.64     2457.86     67.85 o 
  -4   1   2     4488.68     4623.86     95.80 o 
  -3   1   2      704.87      637.54     41.52 o 
  -2   1   2    51056.34    50630.04    752.44 o 
  -1   1   2        2.29      188.11     14.54 o 
   0   1   2    61200.84    63068.82   1152.41 o 
   1   1   2     1997.58     2475.61     82.16 o 
   2   1   2     1335.72     1170.42     49.92 o 
   3   1   2    16442.82    17817.25    313.15 o 
   4   1   2    35903.00    36481.21    498.87 o 
   5   1   2      331.25      383.74     27.82 o 
   6   1   2    11085.08    11283.60    199.63 o 
   7   1   2     2531.04     2764.82     86.10 o 
   8   1   2      422.50      453.95     46.86 o 
   9   1   2     1316.92     1395.58     86.37 o 
  10   1   2      510.65      516.68     92.38 o 
  11   1   2      208.49      233.10     64.77 o 
  12   1   2       37.92      244.35    129.03 o 
  13   1   2      276.63      358.27    115.42 o 
 -13   2   2      888.03      921.31    131.44 o 
 -12   2   2      697.94      802.56    174.14 o 
 -11   2   2     1972.31     1866.16    171.73 o 
 -10   2   2        2.53       24.26     35.65 o 
  -9   2   2       17.97       33.96     30.75 o 
  -8   2   2     4665.64     4661.68    119.01 o 
  -7   2   2    11643.06    11499.29    240.41 o 
  -6   2   2     4917.36     4828.07    109.48 o 
  -5   2   2     4683.49     4843.58    104.21 o 
  -4   2   2      928.28     1030.80     39.43 o 
  -3   2   2     3931.84     3968.42     81.78 o 
  -2   2   2      665.02      834.84     31.78 o 
  -1   2   2    17996.44    19250.36    292.50 o 
   0   2   2     4764.83     4849.41     82.96 o 
   1   2   2        4.76       28.29     12.34 o 
   2   2   2    18866.96    20593.59    351.31 o 
   3   2   2     6387.05     6368.74    113.26 o 
   4   2   2     4721.17     4693.75     85.11 o 
   5   2   2    16232.79    16872.94    251.72 o 
   6   2   2      217.64      265.57     24.25 o 
   7   2   2      313.07      439.63     40.09 o 
   8   2   2      182.81      249.71     36.29 o 
   9   2   2     5305.81     5509.78    163.30 o 
  10   2   2     1931.58     1950.27    129.70 o 
  11   2   2     2531.97     3027.21    273.38 o 
  12   2   2      855.93      812.40    138.99 o 
  13   2   2       10.77       53.47    128.80 o 
 -13   3   2      277.68      271.79     86.27 o 
 -12   3   2      268.09      210.14     85.40 o 
 -11   3   2      147.81      310.31     59.68 o 
 -10   3   2       47.90       64.66     45.48 o 
  -9   3   2      336.05      287.34     54.16 o 
  -8   3   2     3659.82     3317.18    112.62 o 
  -7   3   2     2077.00     2170.32     73.31 o 
  -6   3   2     1312.10     1351.94     55.02 o 
  -5   3   2    27075.65    27987.97    436.07 o 
  -4   3   2      377.42      284.87     29.43 o 
  -3   3   2     7076.76     7638.16    135.31 o 
  -2   3   2    55927.57    55502.68    808.82 o 
  -1   3   2    12919.34    13440.11    256.38 o 
   0   3   2    37948.19    39196.09    572.24 o 
   1   3   2    16032.21    16785.00    256.49 o 
   2   3   2     5245.99     5488.36    113.37 o 
   3   3   2     1257.58     1371.98     48.50 o 
   4   3   2    21843.10    20196.73    361.05 o 
   5   3   2     3701.74     4327.05     84.35 o 
   6   3   2      524.98      732.70     55.16 o 
   7   3   2     8204.01     8157.70    188.19 o 
   8   3   2     3618.06     3468.50    102.18 o 
   9   3   2     2621.48     2740.04    110.55 o 
  10   3   2     1113.83     1080.03    103.34 o 
  11   3   2      818.04     1107.77    111.65 o 
  12   3   2      355.27      424.14     85.90 o 
  13   3   2     1054.42     1364.21    320.37 o 
 -13   4   2        0.66      134.75    126.94 o 
 -12   4   2       48.31       55.21     59.91 o 
 -11   4   2       40.88       78.24     46.46 o 
 -10   4   2      991.66      988.04     79.38 o 
  -9   4   2       45.62      141.40     41.34 o 
  -8   4   2       22.72       70.58     33.08 o 
  -7   4   2      206.15      233.00     40.50 o 
  -6   4   2     4102.93     4065.22     97.20 o 
  -5   4   2     2655.99     2549.96     97.79 o 
  -4   4   2     7000.99     6539.48    124.23 o 
  -3   4   2      702.78      811.32     55.72 o 
  -2   4   2     5048.56     5297.19     97.81 o 
  -1   4   2        2.92      173.88     25.04 o 
   0   4   2   230347.95   226475.19   3639.70 o 
   1   4   2    34683.83    36183.88    534.93 o 
   2   4   2   100503.56    96957.98   1555.39 o 
   3   4   2      928.15     1012.79     43.81 o 
   4   4   2     2799.38     3093.94    122.72 o 
   5   4   2     5806.37     5896.36    123.72 o 
   6   4   2    50631.36    49617.70    754.87 o 
   7   4   2     2633.81     2576.20     82.90 o 
   8   4   2     9259.34     9236.13    271.41 o 
   9   4   2       72.34       75.03     36.59 o 
  10   4   2     1318.84     1249.36    111.70 o 
  11   4   2      853.47      855.74    104.14 o 
  12   4   2     1845.10     1669.39    181.58 o 
  13   4   2      101.52       69.06    103.48 o 
 -13   5   2       12.98       31.15     74.40 o 
 -12   5   2      126.85      189.75     65.81 o 
 -11   5   2      904.42     1010.91     87.45 o 
 -10   5   2     1125.20     1040.71     83.93 o 
  -9   5   2     3312.67     3288.83    122.50 o 
  -8   5   2      615.44      565.51     57.46 o 
  -7   5   2      101.28      107.28     34.78 o 
  -6   5   2     2325.27     2131.04     82.62 o 
  -5   5   2    21068.75    20670.58    334.65 o 
  -4   5   2      236.48      334.09     32.96 o 
  -3   5   2    27405.24    26550.40    458.35 o 
  -2   5   2    19885.26    20293.19    352.88 o 
  -1   5   2    21976.63    22319.85    445.41 o 
   0   5   2     4729.49     4646.88     90.81 o 
   1   5   2     5831.27     6460.96    134.82 o 
   2   5   2    12148.38    12521.01    204.28 o 
   3   5   2    18544.24    17760.96    320.60 o 
   4   5   2    34694.04    33554.66    576.16 o 
   5   5   2    10237.56     9843.40    204.43 o 
   6   5   2      659.58      775.13     46.17 o 
   7   5   2     3030.52     3021.58     90.59 o 
   8   5   2     5573.37     5330.86    154.71 o 
   9   5   2      297.41      308.37     51.27 o 
  10   5   2     1322.91     1352.67     93.42 o 
  11   5   2      715.46      712.79     96.85 o 
  12   5   2     1300.04     1227.91    128.77 o 
  13   5   2       69.13      139.86     88.60 o 
 -13   6   2      626.59      790.53    109.49 o 
 -12   6   2        5.00       48.20     50.82 o 
 -11   6   2      562.97      583.79     86.75 o 
 -10   6   2      428.00      362.96     57.62 o 
  -9   6   2     1424.86     1778.19    106.10 o 
  -8   6   2      673.76      716.05     69.09 o 
  -7   6   2    17021.46    16720.05    337.44 o 
  -6   6   2      690.30      828.77     60.68 o 
  -5   6   2      114.55      177.03     52.21 o 
  -4   6   2      879.16      808.50     49.94 o 
  -3   6   2    23972.03    23761.32    419.90 o 
  -2   6   2       98.16      168.21     20.15 o 
  -1   6   2    22252.30    21723.08    338.82 o 
   0   6   2      495.35      639.69     31.07 o 
   1   6   2       24.32      126.39     43.89 o 
   2   6   2      841.18      871.16     39.03 o 
   3   6   2     2241.79     2661.84     80.43 o 
   4   6   2    10386.25     9810.84    241.51 o 
   5   6   2      339.46      414.85     34.69 o 
   6   6   2     3298.69     3000.57     86.82 o 
   7   6   2       18.41        3.93     28.51 o 
   8   6   2      531.27      505.02     56.42 o 
   9   6   2      590.74      725.72     68.76 o 
  10   6   2     3226.79     3494.41    159.63 o 
  11   6   2       35.23       64.31     59.78 o 
  12   6   2     1014.62     1189.71    131.48 o 
  13   6   2      214.65       65.58     88.45 o 
 -13   7   2       85.43       87.33    113.47 o 
 -12   7   2       67.25       40.74     62.80 o 
 -11   7   2     1206.39     1357.30    100.86 o 
 -10   7   2       10.59       91.05     43.23 o 
  -9   7   2     7112.38     6872.82    194.05 o 
  -8   7   2     1297.82     1191.77     80.23 o 
  -7   7   2      196.35      301.75     46.00 o 
  -6   7   2      786.72      908.26     75.71 o 
  -5   7   2     6737.93     6413.97    159.20 o 
  -4   7   2      298.84      349.00     39.27 o 
  -3   7   2        5.30      224.61     36.71 o 
  -2   7   2    18582.11    18428.56    326.39 o 
  -1   7   2     9425.48     8949.06    160.46 o 
   0   7   2    22639.29    22534.29    396.99 o 
   1   7   2     6261.65     6520.49    126.49 o 
   2   7   2       88.19      142.23     27.11 o 
   3   7   2    23837.16    23744.92    455.89 o 
   4   7   2     8758.94     8760.05    190.45 o 
   5   7   2    12402.44    11971.36    221.00 o 
   6   7   2     7422.22     6869.54    173.70 o 
   7   7   2      151.67      213.80     39.26 o 
   8   7   2      269.62      322.82     49.39 o 
   9   7   2      318.33      307.98     70.20 o 
  10   7   2       57.26       10.66     41.36 o 
  11   7   2       11.35      -19.63     56.27 o 
  12   7   2      473.34      476.90    101.03 o 
 -12   8   2      129.85      125.40     54.55 o 
 -11   8   2       31.09      114.75     50.97 o 
 -10   8   2      998.44      991.33     88.62 o 
  -9   8   2     1770.34     1950.53    107.43 o 
  -8   8   2     5989.60     5146.25    158.26 o 
  -7   8   2     2084.44     2065.10    168.32 o 
  -6   8   2      471.34      515.52     51.16 o 
  -5   8   2     6809.99     6725.12    168.47 o 
  -4   8   2    20079.65    18871.37    358.11 o 
  -3   8   2    31241.42    30348.00    615.61 o 
  -2   8   2    30658.36    31908.45    492.30 o 
  -1   8   2     1791.34     2161.16     80.53 o 
   0   8   2       19.94      189.85     26.89 o 
   1   8   2    25328.89    25121.94    396.03 o 
   2   8   2    20370.36    20261.99    328.65 o 
   3   8   2    26393.28    27227.37    428.23 o 
   4   8   2     2130.49     2243.24    118.36 o 
   5   8   2        1.38       16.68     23.50 o 
   6   8   2      465.39      455.57     48.42 o 
   7   8   2     1488.03     1485.89     88.19 o 
   8   8   2        0.80       10.18     33.63 o 
   9   8   2      393.45      515.26     63.90 o 
  10   8   2      150.96      135.64     50.24 o 
  11   8   2       26.50       10.05     49.51 o 
  12   8   2       37.39       37.89     80.02 o 
 -12   9   2      159.75      306.93     65.55 o 
 -11   9   2       93.91       80.69     49.75 o 
 -10   9   2     1900.67     1813.71    163.91 o 
  -9   9   2      339.07      233.93     52.93 o 
  -8   9   2      220.08      243.50     55.67 o 
  -7   9   2     9231.05     8617.46    234.03 o 
  -6   9   2     8081.78     7399.47    189.13 o 
  -5   9   2     5928.46     5399.68    148.07 o 
  -4   9   2     6043.90     6076.64    156.30 o 
  -3   9   2        7.88       55.81     29.01 o 
  -2   9   2     3899.09     3889.61    150.88 o 
  -1   9   2    13054.34    11967.07    212.24 o 
   0   9   2    16986.73    17563.11    293.45 o 
   1   9   2    22877.95    23634.46    379.94 o 
   2   9   2      514.85      502.78     36.33 o 
   3   9   2     1962.09     2187.28     79.54 o 
   4   9   2     8032.83     7919.48    185.86 o 
   5   9   2      901.60      896.83     79.63 o 
   6   9   2        6.24       56.91     34.90 o 
   7   9   2      212.39      124.51     39.47 o 
   8   9   2     1630.40     1632.69    102.38 o 
   9   9   2      428.42      374.16     59.72 o 
  10   9   2      293.86      304.33     61.13 o 
  11   9   2      108.69       43.48     54.00 o 
  12   9   2      199.17      276.88     95.76 o 
 -12  10   2     1799.30     1914.17    128.97 o 
 -11  10   2     1266.01     1107.20     99.30 o 
 -10  10   2      325.13      346.99     62.21 o 
  -9  10   2      497.70      449.92     65.47 o 
  -8  10   2     2602.24     2272.52    110.48 o 
  -7  10   2      237.65      339.42     70.50 o 
  -6  10   2     8081.16     7862.44    201.18 o 
  -5  10   2      635.97      781.53     63.32 o 
  -4  10   2      589.22      783.61     60.74 o 
  -3  10   2     1614.97     1762.64     80.03 o 
  -2  10   2      231.30      317.01     30.34 o 
  -1  10   2      788.40      942.00     48.25 o 
   0  10   2      440.71      404.42     34.65 o 
   1  10   2     3404.80     3629.60    124.59 o 
   2  10   2      819.97      922.86     47.62 o 
   3  10   2     2341.54     2496.59     74.22 o 
   4  10   2     2024.52     1746.08     82.40 o 
   5  10   2     4646.06     4219.87    132.80 o 
   6  10   2     1640.28     1483.81     87.44 o 
   7  10   2     1647.38     1592.04     94.71 o 
   8  10   2       46.81       61.21     38.65 o 
   9  10   2      819.38      840.25    111.65 o 
  10  10   2      679.02      790.93     89.13 o 
  11  10   2      598.23      630.82     86.24 o 
  12  10   2        5.39       91.33     90.38 o 
 -12  11   2        0.03       49.10     62.84 o 
 -11  11   2       15.16       46.68     71.38 o 
 -10  11   2      485.42      406.68    101.73 o 
  -9  11   2       82.96      129.82     59.93 o 
  -8  11   2      592.32      634.93     70.68 o 
  -7  11   2     1680.65     1837.76    103.40 o 
  -6  11   2       11.83       34.29     37.35 o 
  -5  11   2     5178.08     5127.37    151.97 o 
  -4  11   2      725.45      733.49     63.51 o 
  -3  11   2     1149.66     1385.50     82.94 o 
  -2  11   2     1637.82     1724.01     81.04 o 
  -1  11   2    14495.29    14212.17    296.45 o 
   0  11   2       41.21       28.68     23.93 o 
   1  11   2     1474.46     1583.78     80.76 o 
   2  11   2      481.76      589.46     42.84 o 
   3  11   2     4294.89     4204.30    126.17 o 
   4  11   2      414.58      495.41     52.64 o 
   5  11   2      625.63      782.61     67.07 o 
   6  11   2       12.37       65.56     36.88 o 
   7  11   2     1709.85     1817.00    101.02 o 
   8  11   2       72.12      151.96     53.66 o 
   9  11   2     2614.36     2598.06    130.84 o 
  10  11   2       10.99       33.04     49.66 o 
  11  11   2      104.28      220.39     68.44 o 
 -11  12   2        0.06       41.75     64.33 o 
 -10  12   2       79.83       48.55     71.41 o 
  -9  12   2       22.33      -13.82     44.80 o 
  -8  12   2       18.46      -16.71     42.58 o 
  -7  12   2        9.07       41.08     51.75 o 
  -6  12   2       24.06       71.87     39.93 o 
  -5  12   2     4673.87     4634.87    147.63 o 
  -4  12   2      108.89      156.06     41.11 o 
  -3  12   2     4275.09     4161.28    130.93 o 
  -2  12   2      524.99      501.54     53.28 o 
  -1  12   2      723.14      849.80     76.68 o 
   0  12   2     7064.11     7499.19    199.17 o 
   1  12   2    15030.97    15175.94    272.30 o 
   2  12   2     6217.87     6536.35    145.20 o 
   3  12   2     1722.41     1979.63    109.38 o 
   4  12   2       63.24      144.18     40.99 o 
   5  12   2     5573.74     5213.02    158.31 o 
   6  12   2     4065.43     3836.35    137.86 o 
   7  12   2     3035.71     3054.82    166.64 o 
   8  12   2       76.92       53.82     46.06 o 
   9  12   2      379.62      438.53     73.72 o 
  10  12   2        4.50       53.68     53.82 o 
  11  12   2      996.39     1105.96    110.63 o 
 -11  13   2       95.24       19.62    108.48 o 
 -10  13   2     1038.62     1260.36    128.94 o 
  -9  13   2      147.47       89.07     61.67 o 
  -8  13   2      679.74      812.94     84.40 o 
  -7  13   2       29.48       -5.81     41.02 o 
  -6  13   2      765.72      742.68     72.72 o 
  -5  13   2      875.58      893.61     76.18 o 
  -4  13   2     2755.66     2439.86    106.32 o 
  -3  13   2     7637.34     7279.64    196.92 o 
  -2  13   2      488.88      652.77     60.61 o 
  -1  13   2     3449.96     3298.52    115.74 o 
   0  13   2      925.13     1008.73     58.35 o 
   1  13   2     1789.40     1729.81     90.90 o 
   2  13   2      431.38      614.13     99.76 o 
   3  13   2    12342.90    11939.74    311.30 o 
   4  13   2     2424.92     2679.77    180.34 o 
   5  13   2     3259.55     3138.22    122.90 o 
   6  13   2      416.48      463.45     70.44 o 
   7  13   2      638.24      750.49     77.88 o 
   8  13   2     1677.71     1869.79    117.73 o 
   9  13   2     1431.75     1599.05    114.31 o 
  10  13   2       27.82       58.31     54.76 o 
 -10  14   2        3.05       61.26     68.73 o 
  -9  14   2      344.82      290.95     78.80 o 
  -8  14   2     2223.37     1965.94    143.95 o 
  -7  14   2      925.17      852.25     85.55 o 
  -6  14   2      982.27     1068.33    116.61 o 
  -5  14   2      168.74      245.85     51.50 o 
  -4  14   2     1454.44     1482.16     93.65 o 
  -3  14   2     3226.49     3031.32    149.13 o 
  -2  14   2     8018.22     7050.58    253.49 o 
  -1  14   2     3021.65     3042.17    113.27 o 
   0  14   2     1311.64     1399.72     68.48 o 
   1  14   2      432.01      531.81     48.89 o 
   2  14   2       66.16      141.58     46.43 o 
   3  14   2      244.26      192.91     44.39 o 
   4  14   2      267.21      303.37     63.25 o 
   5  14   2     1742.83     1734.62    102.51 o 
   6  14   2      640.13      503.46     65.80 o 
   7  14   2       96.08       62.44     44.30 o 
   8  14   2      522.73      445.54     68.96 o 
   9  14   2       40.78       22.84     47.96 o 
  10  14   2      924.09     1015.29    101.80 o 
 -10  15   2      255.51      367.08     95.85 o 
  -9  15   2      404.35      402.21    100.94 o 
  -8  15   2      304.62      278.06     73.47 o 
  -7  15   2      209.15      232.85     69.75 o 
  -6  15   2      662.00      636.00     89.44 o 
  -5  15   2     1197.26     1307.96     95.13 o 
  -4  15   2     1870.31     1541.80     98.76 o 
  -3  15   2      268.00      330.95     56.50 o 
  -2  15   2      262.43      279.63     54.01 o 
  -1  15   2     5901.65     5255.11    158.03 o 
   0  15   2      135.25      136.75     41.49 o 
   1  15   2      921.96     1093.57    107.90 o 
   2  15   2       93.58      111.61     48.79 o 
   3  15   2     1932.86     1934.54    121.44 o 
   4  15   2       53.24       41.43     43.42 o 
   5  15   2     4110.88     3876.49    146.22 o 
   6  15   2      165.13      229.36     57.04 o 
   7  15   2      534.97      624.30     76.57 o 
   8  15   2      135.74      152.74     60.10 o 
   9  15   2        5.70      -38.75     41.65 o 
  -9  16   2      785.86      916.92    114.25 o 
  -8  16   2        6.63       84.70     66.25 o 
  -7  16   2      852.19     1001.26    113.06 o 
  -6  16   2       60.27      100.07     62.22 o 
  -5  16   2      707.46      703.61     93.10 o 
  -4  16   2       45.94       88.01     56.62 o 
  -3  16   2     6185.53     6278.04    189.93 o 
  -2  16   2     1103.71      866.54     78.05 o 
  -1  16   2       24.02       48.58     41.66 o 
   0  16   2      129.99      288.24     49.27 o 
   1  16   2     7272.78     7359.24    460.80 o 
   2  16   2      591.60      842.71     90.31 o 
   3  16   2     5136.77     4770.46    185.30 o 
   4  16   2       56.30       75.68     48.24 o 
   5  16   2       87.64      138.03     53.29 o 
   6  16   2        3.74       68.08     48.02 o 
   7  16   2     1183.94     1361.14    107.37 o 
   8  16   2      151.28      220.54     62.14 o 
   9  16   2      277.26      367.95     69.91 o 
  -8  17   2       68.13      167.77     76.69 o 
  -7  17   2     1350.98     1330.23    131.55 o 
  -6  17   2       40.20       28.85     68.55 o 
  -5  17   2     2478.50     2435.44    155.70 o 
  -4  17   2     1186.58     1037.55    106.41 o 
  -3  17   2       34.97       87.47     54.64 o 
  -2  17   2      203.85      268.97     66.42 o 
  -1  17   2     3903.40     3801.40    140.17 o 
   0  17   2       32.13      111.10     56.39 o 
   1  17   2     1884.00     2295.74    188.66 o 
   2  17   2      101.21      229.81     51.07 o 
   3  17   2       79.94      132.93     74.03 o 
   4  17   2        0.90       39.24     46.65 o 
   5  17   2      466.85      505.30     71.41 o 
   6  17   2      884.27      851.88    103.40 o 
   7  17   2        3.29       49.29     50.30 o 
   8  17   2     1119.89     1150.26    106.32 o 
  -8  18   2        3.93      -40.16     67.05 o 
  -7  18   2      456.12      535.45    100.20 o 
  -6  18   2      504.29      497.13     92.15 o 
  -5  18   2       78.80       67.77     59.82 o 
  -4  18   2       67.47      142.55     63.73 o 
  -3  18   2      398.26      286.37     71.20 o 
  -2  18   2       17.23       -9.25     52.27 o 
  -1  18   2      642.47      529.96     97.90 o 
   0  18   2      776.88      777.22    188.78 o 
   1  18   2      164.21      115.04     60.13 o 
   2  18   2      162.31      184.81     67.71 o 
   3  18   2        0.49       16.18     44.71 o 
   4  18   2      651.64      657.43     76.80 o 
   5  18   2        0.76       85.30     54.67 o 
   6  18   2      950.32      929.61     97.49 o 
   7  18   2       73.76      145.82     56.03 o 
  -7  19   2       70.10       55.52     68.01 o 
  -6  19   2        1.75       16.43     67.43 o 
  -5  19   2      217.52      261.48     79.02 o 
  -4  19   2       62.38      110.70     65.41 o 
  -3  19   2      496.04      384.56     76.47 o 
  -2  19   2      116.51       -8.55     69.88 o 
  -1  19   2      756.39      793.43    119.37 o 
   0  19   2      120.27       85.23     74.24 o 
   1  19   2      166.12      151.41     81.12 o 
   2  19   2      483.94      581.53    125.43 o 
   3  19   2      315.23      297.72     79.89 o 
   4  19   2      963.81      936.68     94.91 o 
   5  19   2      247.19      244.39     66.57 o 
   6  19   2       31.79       93.36     61.87 o 
  -6  20   2      142.89      128.31     74.66 o 
  -5  20   2      226.44      267.90     80.48 o 
  -4  20   2      506.06      615.26     98.47 o 
  -3  20   2      686.27      753.43    101.71 o 
  -2  20   2       17.68       70.44     86.31 o 
  -1  20   2       87.45       84.05    118.80 o 
   0  20   2       24.56       44.25     77.18 o 
   1  20   2     1455.30     1377.43    236.09 o 
   2  20   2      188.84      224.88     94.47 o 
   3  20   2      176.01       52.28     85.63 o 
   4  20   2       10.53      128.94     98.33 o 
   5  20   2      472.63      460.93     90.50 o 
  -4  21   2      315.49      334.30     91.56 o 
  -3  21   2      137.62      192.34    105.03 o 
  -2  21   2       27.72       -2.05     83.68 o 
  -1  21   2      409.95      592.39    202.50 o 
   0  21   2        5.57      -31.16     76.27 o 
   1  21   2       69.39       69.15     86.96 o 
   2  21   2        8.84      -97.92     76.73 o 
   3  21   2     1293.97     1385.33    186.57 o 
   4  21   2       26.73      193.60    116.36 o 
  -2  22   2      757.61      674.69    231.33 o 
  -1  22   2       99.05       27.43    170.88 o 
   0  22   2      314.94      279.45    183.67 o 
   1  22   2       74.52       20.34     92.72 o 
 -13   0   3      372.64      515.20    130.89 o 
 -11   0   3      308.81      355.71    116.71 o 
  -9   0   3      550.29      634.88    109.74 o 
  -7   0   3       92.82      204.59     51.21 o 
  -5   0   3     6655.17     6479.94    207.35 o 
  -3   0   3    54214.28    53862.34   1245.65 o 
  -1   0   3    13767.92    15014.33    443.48 o 
   1   0   3    80293.84    79586.70   1801.60 o 
   3   0   3    54999.93    52605.58   1221.87 o 
   5   0   3     2709.26     2947.84    303.75 o 
   7   0   3     3321.84     3207.71    255.39 o 
   9   0   3      165.67      438.34    297.59 o 
  11   0   3      238.23      261.78    135.54 o 
  13   0   3       96.84      222.73    135.31 o 
 -13   1   3       76.57      141.67     75.19 o 
 -12   1   3       20.27      -63.12     56.28 o 
 -11   1   3      256.51      233.88     72.92 o 
 -10   1   3     3993.09     4034.41    194.96 o 
  -9   1   3     2234.41     2264.68    100.67 o 
  -8   1   3     5309.89     4999.47    125.81 o 
  -7   1   3       81.61      378.98    137.48 o 
  -6   1   3       22.04       50.67     22.70 o 
  -5   1   3    19237.71    18569.74    304.93 o 
  -4   1   3    14892.92    14688.24    244.25 o 
  -3   1   3     7446.91     8382.10    165.29 o 
  -2   1   3    36878.74    38094.52    624.19 o 
  -1   1   3    31222.86    31543.94    517.13 o 
   0   1   3     3346.03     3676.97    100.64 o 
   1   1   3    32909.66    34589.17    568.35 o 
   2   1   3      743.39      925.51     43.53 o 
   3   1   3      958.86     1426.62     51.58 o 
   4   1   3       71.73      184.65     40.23 o 
   5   1   3     7118.67     6336.26    113.53 o 
   6   1   3     2983.58     3059.46    107.75 o 
   7   1   3      820.47      962.36     53.42 o 
   8   1   3     6739.33     6626.40    177.06 o 
   9   1   3        2.55       31.34     36.73 o 
  10   1   3     1426.43     1468.68    109.10 o 
  11   1   3      682.77      830.92     99.55 o 
  12   1   3      321.69      401.61    103.62 o 
  13   1   3      156.18       73.76     83.26 o 
 -13   2   3      805.15      825.29    192.39 o 
 -12   2   3      790.63      941.12    186.92 o 
 -11   2   3      801.55      833.50    199.48 o 
 -10   2   3     1868.95     1734.65     97.92 o 
  -9   2   3       55.18       63.77     54.95 o 
  -8   2   3     2890.57     3127.18    173.44 o 
  -7   2   3     9444.59     9194.65    183.31 o 
  -6   2   3     6079.79     5659.44    124.38 o 
  -5   2   3    33698.75    34593.25    531.82 o 
  -4   2   3     7555.25     8372.32    154.45 o 
  -3   2   3     1687.74     1867.03     52.90 o 
  -2   2   3     4907.43     4918.17     93.56 o 
  -1   2   3    14232.05    14554.37    301.50 o 
   0   2   3       89.62      282.35     40.94 o 
   1   2   3    27603.59    30208.11    500.17 o 
   2   2   3     3978.49     4467.28     99.14 o 
   3   2   3    30141.10    31444.66    532.53 o 
   4   2   3     1176.54     1072.55     51.19 o 
   5   2   3      592.39      636.83     33.93 o 
   6   2   3     8467.37     8465.43    168.41 o 
   7   2   3      254.92      315.13     35.78 o 
   8   2   3      505.75      584.75     48.65 o 
   9   2   3     1612.99     1549.36     92.31 o 
  10   2   3     2606.66     2826.22    153.80 o 
  11   2   3      354.77      425.66     79.77 o 
  12   2   3     1331.79     1478.96    163.04 o 
  13   2   3       41.25       33.18    139.26 o 
 -13   3   3        0.97       98.36     76.26 o 
 -12   3   3      560.32      498.74     99.46 o 
 -11   3   3      290.13      332.56     68.56 o 
 -10   3   3      479.18      644.58     98.94 o 
  -9   3   3     4061.78     4405.49    140.89 o 
  -8   3   3      431.09      475.48     53.33 o 
  -7   3   3     6213.31     6133.35    137.58 o 
  -6   3   3      100.54      151.85     37.09 o 
  -5   3   3      730.33      706.12     40.81 o 
  -4   3   3      251.40      597.81     35.25 o 
  -3   3   3    24774.33    25375.65    446.93 o 
  -2   3   3     8144.28     8535.64    146.69 o 
  -1   3   3    35644.53    36342.29    613.20 o 
   0   3   3    17770.87    18772.72    320.84 o 
   1   3   3    19928.15    20752.61    354.38 o 
   2   3   3      259.70      254.59     27.92 o 
   3   3   3    35738.33    36563.79    615.21 o 
   4   3   3    16639.43    16707.51    270.08 o 
   5   3   3    21664.43    20621.71    331.30 o 
   6   3   3     3011.50     3198.06     89.20 o 
   7   3   3     1336.68     1409.73     77.06 o 
   8   3   3     2044.86     2051.23     81.39 o 
   9   3   3     2957.53     2950.88    118.60 o 
  10   3   3     1332.80     1455.52    120.58 o 
  11   3   3     1483.21     1401.31    124.61 o 
  12   3   3      269.50      384.93     88.08 o 
  13   3   3       10.11       30.22    153.91 o 
 -13   4   3      152.71      152.16     81.29 o 
 -12   4   3       49.64      121.51     58.59 o 
 -11   4   3      438.55      491.96     72.99 o 
 -10   4   3      196.12      238.20     51.39 o 
  -9   4   3     2836.48     2711.46    156.30 o 
  -8   4   3      312.68      381.96     50.64 o 
  -7   4   3     2998.45     2545.24     96.53 o 
  -6   4   3     1264.02     1254.80     54.61 o 
  -5   4   3     6402.60     6455.85    131.20 o 
  -4   4   3     4113.45     3901.29     89.77 o 
  -3   4   3    33642.59    33374.43    505.87 o 
  -2   4   3     3270.09     3282.02    101.97 o 
  -1   4   3    12346.01    14045.89    225.32 o 
   0   4   3     3734.68     3601.10     73.14 o 
   1   4   3    39687.13    37936.87    780.68 o 
   2   4   3    15714.83    14580.27    303.62 o 
   3   4   3    24236.60    21489.27    380.23 o 
   4   4   3     1716.84     1834.98     66.87 o 
   5   4   3     6838.56     7159.38    165.31 o 
   6   4   3     2294.75     2416.27     77.22 o 
   7   4   3    21837.87    20727.94    354.96 o 
   8   4   3     1847.52     1914.81     80.19 o 
   9   4   3     1268.00     1297.56    110.22 o 
  10   4   3       54.45      132.23     59.29 o 
  11   4   3     1016.03      978.03    107.50 o 
  12   4   3      149.31      245.14     79.57 o 
  13   4   3      679.14      608.65    117.34 o 
 -13   5   3       67.29       60.98     67.20 o 
 -12   5   3      169.66      149.30     56.29 o 
 -11   5   3        0.00       -3.68     42.38 o 
 -10   5   3      366.86      556.33     65.89 o 
  -9   5   3      167.15      193.29     44.71 o 
  -8   5   3     3929.49     3753.45    125.73 o 
  -7   5   3     1605.26     1508.84     80.25 o 
  -6   5   3     5925.53     6129.27    156.65 o 
  -5   5   3     4181.25     3849.36     91.25 o 
  -4   5   3      971.67      948.07     43.74 o 
  -3   5   3      786.70      849.67     47.74 o 
  -2   5   3      229.27      212.93     20.90 o 
  -1   5   3    41863.44    42399.29    694.51 o 
   0   5   3      436.40     1001.75     46.89 o 
   1   5   3     5476.00     5520.48    106.40 o 
   2   5   3     1477.60     1722.41     58.94 o 
   3   5   3    35268.84    35626.49    606.71 o 
   4   5   3     4150.45     4095.87    108.95 o 
   5   5   3    21278.29    19761.21    422.30 o 
   6   5   3      703.99      830.44     50.02 o 
   7   5   3      132.40      243.35     48.90 o 
   8   5   3       25.92       50.07     33.02 o 
   9   5   3    10449.02    10410.58    252.88 o 
  10   5   3      604.07      546.43     93.41 o 
  11   5   3     1021.60     1002.96    111.97 o 
  12   5   3      690.47      518.48    105.00 o 
 -13   6   3       31.69       36.47     73.26 o 
 -12   6   3     1150.62     1416.96    107.33 o 
 -11   6   3      275.19      344.33     62.58 o 
 -10   6   3     1583.55     1367.58    103.09 o 
  -9   6   3       48.80       40.51     39.87 o 
  -8   6   3      884.75     1024.53     74.33 o 
  -7   6   3      366.37      388.83     48.08 o 
  -6   6   3    16869.12    15643.67    387.42 o 
  -5   6   3      493.54      530.44     96.34 o 
  -4   6   3     4351.45     4459.54    117.49 o 
  -3   6   3     5157.38     5243.55    107.33 o 
  -2   6   3     4863.53     4701.24     98.29 o 
  -1   6   3       82.90      169.49     22.71 o 
   0   6   3     7515.07     7383.19    146.75 o 
   1   6   3    21051.37    22480.61    352.21 o 
   2   6   3     4090.54     3821.81     85.02 o 
   3   6   3     7968.38     7993.54    172.47 o 
   4   6   3        4.98       20.26     22.12 o 
   5   6   3      230.31      326.33     53.36 o 
   6   6   3      276.87      351.12     37.99 o 
   7   6   3     3366.17     3181.59     96.36 o 
   8   6   3      547.69      662.38     63.46 o 
   9   6   3       25.24      110.02     41.83 o 
  10   6   3     2647.50     2979.00    289.53 o 
  11   6   3      668.34      561.99     92.99 o 
  12   6   3       58.09       31.97     73.02 o 
 -13   7   3       23.42       26.75     63.84 o 
 -12   7   3       47.42       90.92     55.91 o 
 -11   7   3      132.45       55.58     48.34 o 
 -10   7   3     3188.37     3429.59    169.60 o 
  -9   7   3       71.76      -14.85     35.68 o 
  -8   7   3     3899.60     3703.37    180.77 o 
  -7   7   3      935.13     1067.66     85.64 o 
  -6   7   3      498.71      529.49     65.00 o 
  -5   7   3     3106.28     3021.80    100.77 o 
  -4   7   3    33711.39    31815.39    559.07 o 
  -3   7   3      198.90      377.75     44.33 o 
  -2   7   3     7462.41     7986.90    161.50 o 
  -1   7   3      844.24      669.14     35.76 o 
   0   7   3       23.65      177.20     22.99 o 
   1   7   3     2561.65     2164.08     62.50 o 
   2   7   3      424.64      457.85     31.52 o 
   3   7   3      126.91      217.31     40.70 o 
   4   7   3       19.14       86.49     27.76 o 
   5   7   3     2333.51     2149.42    134.30 o 
   6   7   3      276.94      372.50     45.45 o 
   7   7   3      908.00     1006.84     72.80 o 
   8   7   3     2762.16     2822.80    114.75 o 
   9   7   3      206.84      211.92     49.27 o 
  10   7   3      207.49      230.68     53.58 o 
  11   7   3        1.58      -16.21     58.87 o 
  12   7   3      773.62     1122.56    132.97 o 
 -12   8   3      323.45      386.91     84.05 o 
 -11   8   3      207.43      285.17     68.75 o 
 -10   8   3        1.50       61.81     46.66 o 
  -9   8   3        1.67       93.78     43.73 o 
  -8   8   3     1813.38     1895.48     98.45 o 
  -7   8   3      309.50      377.01     50.59 o 
  -6   8   3     3263.68     3198.50    172.79 o 
  -5   8   3     2908.44     2715.97     97.31 o 
  -4   8   3     3495.72     3412.88    107.70 o 
  -3   8   3    11597.04    11225.21    201.62 o 
  -2   8   3     8292.65     7688.86    231.02 o 
  -1   8   3     2991.74     3338.24    124.21 o 
   0   8   3      300.52      442.56     67.46 o 
   1   8   3    21717.28    21811.54    352.02 o 
   2   8   3     5529.94     5587.95    119.27 o 
   3   8   3    20631.44    19893.33    327.04 o 
   4   8   3     3382.65     3121.17    100.97 o 
   5   8   3     1126.20     1040.59     64.27 o 
   6   8   3      782.47      754.74     61.86 o 
   7   8   3     2872.75     2881.83    110.73 o 
   8   8   3     1214.14     1268.80    112.48 o 
   9   8   3      325.29      371.91     61.24 o 
  10   8   3      183.96      156.45     50.68 o 
  11   8   3        6.96      -42.37     59.23 o 
  12   8   3       59.20       45.48     84.84 o 
 -12   9   3        0.23      -10.88     53.16 o 
 -11   9   3      257.76      322.59     76.80 o 
 -10   9   3      140.28      117.88     56.71 o 
  -9   9   3     3409.53     3284.21    132.52 o 
  -8   9   3      113.97      168.03     45.61 o 
  -7   9   3       27.70       24.68     34.86 o 
  -6   9   3      647.56      650.74     69.06 o 
  -5   9   3     4714.55     4223.40    172.51 o 
  -4   9   3        4.69      141.86     35.91 o 
  -3   9   3     6975.93     6854.65    185.20 o 
  -2   9   3     6163.50     5787.98    123.18 o 
  -1   9   3     4793.01     4842.15    110.34 o 
   0   9   3    16816.49    16465.68    280.71 o 
   1   9   3     5066.76     5384.16    131.00 o 
   2   9   3     1534.68     1420.58     56.72 o 
   3   9   3      720.97      792.81     56.74 o 
   4   9   3      246.51      237.39     38.25 o 
   5   9   3     2773.13     2506.80    114.80 o 
   6   9   3     6157.39     6104.29    169.82 o 
   7   9   3      342.24      326.90     49.14 o 
   8   9   3     2251.50     2352.61    114.34 o 
   9   9   3     1308.79     1349.16     97.30 o 
  10   9   3      389.02      468.89     70.19 o 
  11   9   3       13.28        6.51     67.76 o 
  12   9   3       46.68      -11.51     86.87 o 
 -12  10   3       76.35      209.51     71.56 o 
 -11  10   3     1033.69     1047.98    115.15 o 
 -10  10   3       26.67       -4.65     53.01 o 
  -9  10   3        1.17      -22.71     41.45 o 
  -8  10   3      106.68       89.89     41.91 o 
  -7  10   3     5131.94     4760.64    151.44 o 
  -6  10   3       66.88      274.08    106.30 o 
  -5  10   3     7186.83     6828.66    203.05 o 
  -4  10   3      317.49      308.37     43.26 o 
  -3  10   3      362.60      330.83     44.02 o 
  -2  10   3       91.72      207.99     27.69 o 
  -1  10   3     3982.54     3956.84     99.39 o 
   0  10   3      970.81     1217.52     60.55 o 
   1  10   3      674.65      723.94     56.42 o 
   2  10   3      349.15      394.45     36.58 o 
   3  10   3     1663.40     1581.61     77.03 o 
   4  10   3      818.28      929.98     65.06 o 
   5  10   3     4254.00     4043.33    179.49 o 
   6  10   3     3721.40     3493.02    125.08 o 
   7  10   3      562.53      657.68     67.48 o 
   8  10   3       27.62       68.46     48.69 o 
   9  10   3      737.18      791.12     82.71 o 
  10  10   3      183.10      335.25     64.39 o 
  11  10   3     1041.69     1267.41    112.80 o 
 -11  11   3        3.27      123.46     63.47 o 
 -10  11   3      467.13      417.40     81.75 o 
  -9  11   3     1679.00     1741.93    134.97 o 
  -8  11   3      653.89      781.69    100.65 o 
  -7  11   3     1508.90     1540.58    127.46 o 
  -6  11   3     1812.03     1981.10    140.54 o 
  -5  11   3      151.00      180.03     43.47 o 
  -4  11   3      257.44      286.74     58.01 o 
  -3  11   3     4776.86     4442.37    144.83 o 
  -2  11   3    20451.38    19306.29    375.37 o 
  -1  11   3     4001.69     4062.47    105.07 o 
   0  11   3    27638.31    26132.48    680.28 o 
   1  11   3      507.77      594.24     45.06 o 
   2  11   3      678.66      782.81     49.87 o 
   3  11   3      123.15      307.47     57.58 o 
   4  11   3    16570.57    15202.48    369.84 o 
   5  11   3     2652.38     2885.85    113.42 o 
   6  11   3     5367.97     4975.59    157.33 o 
   7  11   3     1808.40     1599.30    100.10 o 
   8  11   3      182.57      287.80     55.91 o 
   9  11   3        1.02      117.40     49.49 o 
  10  11   3      843.58      835.21     90.65 o 
  11  11   3       19.79       60.01     58.71 o 
 -11  12   3        8.87       27.26     93.97 o 
 -10  12   3      112.11      142.29     63.09 o 
  -9  12   3      416.87      349.35     79.31 o 
  -8  12   3      249.34      303.47     73.87 o 
  -7  12   3     1625.26     1676.31    125.85 o 
  -6  12   3     1686.86     1582.33    115.64 o 
  -5  12   3      572.54      568.85     77.11 o 
  -4  12   3     9714.28     9395.87    225.90 o 
  -3  12   3      535.37      697.83     63.25 o 
  -2  12   3    10005.66     9042.30    214.84 o 
  -1  12   3      363.96      455.02     43.51 o 
   0  12   3     6600.78     6805.01    217.75 o 
   1  12   3       12.04      375.85     41.78 o 
   2  12   3    27382.00    26727.89    499.04 o 
   3  12   3      116.05      289.86     58.32 o 
   4  12   3     2838.01     2947.19    133.20 o 
   5  12   3     1127.40     1196.41     83.44 o 
   6  12   3     4098.88     3963.38    141.94 o 
   7  12   3     2930.72     2685.14    183.73 o 
   8  12   3     3578.14     3434.54    144.01 o 
   9  12   3        7.17       64.10     49.46 o 
  10  12   3        1.22      -62.32     92.48 o 
  11  12   3      229.23      256.30     69.50 o 
 -11  13   3       79.92       71.58    123.95 o 
 -10  13   3        0.23       70.40     58.96 o 
  -9  13   3     1039.52     1108.33    189.65 o 
  -8  13   3      963.37     1012.77    108.20 o 
  -7  13   3      646.18      666.21     92.86 o 
  -6  13   3     4226.23     3880.27    168.87 o 
  -5  13   3     1235.51     1028.56     96.76 o 
  -4  13   3      233.27      396.63     65.83 o 
  -3  13   3      650.50      751.72     67.97 o 
  -2  13   3     2567.15     2478.81    105.05 o 
  -1  13   3       25.03      231.82     44.35 o 
   0  13   3     5382.25     5659.73    217.71 o 
   1  13   3        2.71       90.20     33.08 o 
   2  13   3     1229.70     1254.74     77.79 o 
   3  13   3     1426.59     1482.27    101.30 o 
   4  13   3     7544.30     7104.62    225.48 o 
   5  13   3     1260.31     1368.21     93.96 o 
   6  13   3     2989.47     2778.07    131.98 o 
   7  13   3      374.23      348.61     60.61 o 
   8  13   3      935.22      995.65     91.16 o 
   9  13   3     1409.93     1408.74    111.20 o 
  10  13   3     1321.74     1418.73    120.47 o 
 -10  14   3       90.44       77.31     58.57 o 
  -9  14   3      184.67      251.48     74.64 o 
  -8  14   3       91.72        0.86     55.59 o 
  -7  14   3      496.75      510.58    113.44 o 
  -6  14   3      170.96      333.59     72.98 o 
  -5  14   3     1090.45     1111.73    105.16 o 
  -4  14   3       70.73       76.27     50.29 o 
  -3  14   3      211.40      120.82     50.42 o 
  -2  14   3      471.50      512.37     58.52 o 
  -1  14   3      139.34      120.55     41.94 o 
   0  14   3     1722.33     1937.92     95.93 o 
   1  14   3      609.58      725.43     57.63 o 
   2  14   3       19.08      122.32    130.21 o 
   3  14   3      697.46      708.23     79.21 o 
   4  14   3      938.62      926.21    150.81 o 
   5  14   3      112.51       84.42     43.78 o 
   6  14   3     1301.05     1162.16     91.51 o 
   7  14   3      146.18      164.73     99.06 o 
   8  14   3      693.18      724.55     83.73 o 
   9  14   3      254.18      277.37     64.29 o 
  10  14   3        2.09      -26.52     50.63 o 
 -10  15   3      319.99      282.56     97.48 o 
  -9  15   3      272.38      334.70     78.10 o 
  -8  15   3      259.10      217.82     71.44 o 
  -7  15   3      213.65      155.51     69.49 o 
  -6  15   3      396.45      500.66     83.09 o 
  -5  15   3      160.41       86.59     57.17 o 
  -4  15   3     4322.71     4424.95    181.43 o 
  -3  15   3       83.29       85.51     52.77 o 
  -2  15   3      778.02      774.71     81.90 o 
  -1  15   3      194.47      206.31     52.30 o 
   0  15   3     1559.79     1564.88     91.65 o 
   1  15   3      494.82      503.16     57.55 o 
   2  15   3      738.97      849.29     87.47 o 
   3  15   3       57.22       42.63     69.29 o 
   4  15   3       74.09       56.61     41.66 o 
   5  15   3        2.13       49.48     41.10 o 
   6  15   3       36.10       46.45     46.15 o 
   7  15   3      118.00      124.30     51.95 o 
   8  15   3       48.87      128.99     52.78 o 
   9  15   3       59.17       86.72     49.70 o 
  -9  16   3      163.26      244.90     73.18 o 
  -8  16   3      835.57      925.42    117.01 o 
  -7  16   3      100.86      222.07     91.85 o 
  -6  16   3      818.83      832.87    100.50 o 
  -5  16   3      617.00      647.47     90.62 o 
  -4  16   3     1121.48     1241.03    111.92 o 
  -3  16   3      126.44      162.50     58.81 o 
  -2  16   3     5241.35     5173.35    191.51 o 
  -1  16   3      644.52      558.49     73.89 o 
   0  16   3      255.88      241.51     54.94 o 
   1  16   3      688.64     1014.36    192.27 o 
   2  16   3     3998.46     4176.08    172.26 o 
   3  16   3      520.65      567.29    101.54 o 
   4  16   3      620.64      725.89     76.75 o 
   5  16   3       17.44       64.48     47.88 o 
   6  16   3      218.54      291.32     60.59 o 
   7  16   3      163.24      116.96     55.08 o 
   8  16   3      424.22      541.33     75.12 o 
   9  16   3       13.70       32.88     56.39 o 
  -8  17   3      162.54      161.76     77.63 o 
  -7  17   3      195.27      152.59     74.71 o 
  -6  17   3      194.19      269.38     78.18 o 
  -5  17   3        0.01       58.16     60.01 o 
  -4  17   3      689.08      621.86     87.42 o 
  -3  17   3       10.44       72.29     54.23 o 
  -2  17   3       98.68       97.27     54.53 o 
  -1  17   3        6.56       66.11     51.70 o 
   0  17   3     2315.33     2245.39    272.01 o 
   1  17   3        7.39      152.05    122.99 o 
   2  17   3       19.66      127.87    114.15 o 
   3  17   3      471.23      472.50     74.01 o 
   4  17   3      584.98      751.91    110.59 o 
   5  17   3      141.12      186.36     55.76 o 
   6  17   3      180.85      223.14     88.36 o 
   7  17   3      206.51      210.40     57.32 o 
   8  17   3       71.21      172.99     58.18 o 
  -7  18   3      722.63      759.73    129.50 o 
  -6  18   3      198.52      191.79    120.78 o 
  -5  18   3      515.83      410.34     84.70 o 
  -4  18   3        1.90       76.99     58.35 o 
  -3  18   3       21.68       28.59     71.51 o 
  -2  18   3       20.10       82.36     56.25 o 
  -1  18   3       27.46       40.99     66.93 o 
   0  18   3       96.19      189.48    121.59 o 
   1  18   3       45.52      155.77    123.45 o 
   2  18   3       15.83       76.49    115.08 o 
   3  18   3        4.70       41.36     51.59 o 
   4  18   3       14.58       76.79     69.12 o 
   5  18   3      909.08      909.37    103.75 o 
   6  18   3       21.83       57.85     76.84 o 
   7  18   3      551.91      624.33     89.33 o 
  -7  19   3        0.01        2.52     74.17 o 
  -6  19   3      297.40      246.12     90.00 o 
  -5  19   3      156.32      125.48     75.74 o 
  -4  19   3       49.75      100.55     70.56 o 
  -3  19   3      141.08      118.29     63.70 o 
  -2  19   3     2598.60     2611.17    180.33 o 
  -1  19   3      344.91      244.35    146.70 o 
   0  19   3     3187.97     3100.49    337.58 o 
   1  19   3       59.50      187.15    132.29 o 
   2  19   3       62.49       10.04     73.34 o 
   3  19   3      254.18      223.06     88.35 o 
   4  19   3     1316.54     1244.24    120.71 o 
   5  19   3      360.68      361.13     80.77 o 
   6  19   3      993.23      923.78    111.25 o 
  -5  20   3      567.01      426.73     89.92 o 
  -4  20   3      871.46      852.50    130.58 o 
  -3  20   3      571.84      595.46     97.37 o 
  -2  20   3     1034.83     1067.60    244.11 o 
  -1  20   3       64.10      158.56    142.75 o 
   0  20   3      305.37       77.65    146.00 o 
   1  20   3     1234.49     1090.63    141.77 o 
   2  20   3     1473.02     1462.18    361.41 o 
   3  20   3     1155.99     1367.95    268.99 o 
   4  20   3      201.81      238.23    155.65 o 
   5  20   3       45.66      184.75     90.05 o 
  -4  21   3      463.10      613.53    106.40 o 
  -3  21   3      442.04      235.51    113.00 o 
  -2  21   3       19.67      -20.92    171.11 o 
  -1  21   3     1201.29     1791.80    317.58 o 
   0  21   3      310.73      344.15    107.74 o 
   1  21   3      141.27      197.20     96.90 o 
   2  21   3       79.53       78.02    142.75 o 
   3  21   3       41.94       86.56    102.48 o 
 -12   0   4      966.20     1233.36    191.34 o 
 -10   0   4     2309.06     2354.43    227.84 o 
  -8   0   4      217.97      339.84     65.41 o 
  -6   0   4    12203.07    12095.94    587.15 o 
  -4   0   4     8005.19     9142.85    264.72 o 
  -2   0   4     6311.97     6014.87    174.15 o 
   0   0   4     3609.60     4222.24    484.28 o 
   2   0   4    21070.10    18904.23    469.54 o 
   4   0   4     6637.83     6384.43    208.79 o 
   6   0   4     7472.40     7356.10    192.67 o 
   8   0   4     9124.49     8820.99    311.88 o 
  10   0   4      164.35      177.81     78.21 o 
  12   0   4      571.04      515.43    167.86 o 
 -13   1   4      363.32      358.65    182.16 o 
 -12   1   4     1046.63      878.26    119.15 o 
 -11   1   4      264.18      181.52     72.08 o 
 -10   1   4     1163.93     1197.15    122.25 o 
  -9   1   4       50.00      100.19     47.18 o 
  -8   1   4     1187.53     1168.44     88.32 o 
  -7   1   4     1587.17     1559.36     76.98 o 
  -6   1   4     1879.26     1952.90     78.19 o 
  -5   1   4     3841.57     3971.81    108.63 o 
  -4   1   4     6943.86     7412.39    159.43 o 
  -3   1   4     7872.56     7790.46    158.78 o 
  -2   1   4      508.13      744.56     46.28 o 
  -1   1   4      778.13      723.10     44.77 o 
   0   1   4     9594.23     9344.50    174.52 o 
   1   1   4     1676.15     1781.41     52.63 o 
   2   1   4     6807.92     6796.37    140.91 o 
   3   1   4     3585.59     3500.49    122.62 o 
   4   1   4     4063.81     3919.85    105.55 o 
   5   1   4       75.99      150.57     34.31 o 
   6   1   4     1295.31     1292.62     63.18 o 
   7   1   4     1026.81     1085.97     80.67 o 
   8   1   4      294.96      256.00     46.67 o 
   9   1   4      673.27      775.32     72.94 o 
  10   1   4      709.52      662.07     74.00 o 
  11   1   4        0.84       14.02     61.34 o 
  12   1   4      341.20      499.50    114.10 o 
  13   1   4      246.36      392.91    175.76 o 
 -13   2   4       23.25       -4.88    100.20 o 
 -12   2   4       27.75       84.96     71.97 o 
 -11   2   4     1007.72     1082.39    124.89 o 
 -10   2   4      646.37      634.85     90.23 o 
  -9   2   4     3443.69     3189.79    142.14 o 
  -8   2   4      888.58      933.00     69.42 o 
  -7   2   4     3157.15     3089.13     93.71 o 
  -6   2   4       62.94      164.49     62.88 o 
  -5   2   4    15028.88    14237.00    248.57 o 
  -4   2   4      808.16      889.12     44.02 o 
  -3   2   4      503.23      542.06     34.50 o 
  -2   2   4       43.07      102.70     18.81 o 
  -1   2   4     3458.27     3479.59    107.71 o 
   0   2   4     4897.71     5280.41    108.43 o 
   1   2   4     1120.84     1169.55     42.85 o 
   2   2   4     6583.19     7109.31    146.64 o 
   3   2   4      810.42     1009.22     49.20 o 
   4   2   4     3855.64     4130.75    109.08 o 
   5   2   4      834.06      797.27     56.51 o 
   6   2   4      135.10      272.39     59.12 o 
   7   2   4     5032.67     4914.00    154.51 o 
   8   2   4     1444.23     1590.59     90.33 o 
   9   2   4        0.41      103.17     51.33 o 
  10   2   4     2459.11     2441.13    245.94 o 
  11   2   4      717.03      843.67    105.80 o 
  12   2   4      245.33      216.81     77.14 o 
 -13   3   4      256.74      352.02    122.06 o 
 -12   3   4      508.79      651.41    107.04 o 
 -11   3   4        4.55       39.29     93.46 o 
 -10   3   4       81.97       83.97     43.95 o 
  -9   3   4     3214.82     3204.86    119.48 o 
  -8   3   4      317.20      343.54     48.68 o 
  -7   3   4     7395.22     6895.93    172.97 o 
  -6   3   4     9815.13     9492.77    185.77 o 
  -5   3   4     1802.24     1643.11     62.02 o 
  -4   3   4     6996.27     7299.48    177.55 o 
  -3   3   4    10126.02     9784.79    173.69 o 
  -2   3   4    16765.86    16489.72    263.42 o 
  -1   3   4      468.57      454.80     38.57 o 
   0   3   4    53953.50    52903.16    862.38 o 
   1   3   4      759.06      724.36     64.90 o 
   2   3   4    11440.91    11530.74    218.75 o 
   3   3   4     3397.06     3304.25     91.10 o 
   4   3   4     9719.61     9327.62    196.53 o 
   5   3   4    10993.94    10199.04    254.81 o 
   6   3   4    25389.11    24104.48    447.85 o 
   7   3   4      122.99      197.44     33.71 o 
   8   3   4      545.73      663.39     67.58 o 
   9   3   4     1639.56     1786.19    103.83 o 
  10   3   4      936.22      878.06    100.03 o 
  11   3   4      568.69      713.68    120.96 o 
  12   3   4      976.08      896.22    111.13 o 
 -13   4   4       44.97      107.86     77.66 o 
 -12   4   4       82.64      133.91     72.67 o 
 -11   4   4       43.16        1.62     46.09 o 
 -10   4   4     1315.46     1125.63     85.90 o 
  -9   4   4       20.78       22.76     35.87 o 
  -8   4   4     5524.24     5153.25    247.00 o 
  -7   4   4      423.23      439.70     91.42 o 
  -6   4   4      324.86      346.89     55.77 o 
  -5   4   4      938.41     1035.74     51.20 o 
  -4   4   4    33291.24    32356.32    506.86 o 
  -3   4   4    18029.04    18383.88    298.03 o 
  -2   4   4   112758.04   112168.90   1619.51 o 
  -1   4   4     4431.37     4177.81    104.21 o 
   0   4   4     9166.99    10494.85    195.55 o 
   1   4   4     5313.60     5235.02    115.71 o 
   2   4   4    53752.17    52714.41    870.85 o 
   3   4   4    16026.00    16075.93    337.08 o 
   4   4   4    66760.11    64270.57   1064.00 o 
   5   4   4     3076.68     2970.05     96.84 o 
   6   4   4       63.03      434.14     68.38 o 
   7   4   4     1309.83     1436.29     68.49 o 
   8   4   4     4539.80     4460.41    123.72 o 
   9   4   4      994.77      913.77     95.20 o 
  10   4   4      977.64      859.68     99.07 o 
  11   4   4        9.94       94.09     64.64 o 
  12   4   4      105.15       84.73     80.77 o 
 -13   5   4      925.74      448.47    128.80 o 
 -12   5   4      140.70      179.01     63.43 o 
 -11   5   4      185.38      130.79     52.23 o 
 -10   5   4      393.15      326.15     58.43 o 
  -9   5   4     1997.14     2149.27    105.41 o 
  -8   5   4      290.53      328.58     50.65 o 
  -7   5   4    16702.24    15902.48    455.12 o 
  -6   5   4     5780.93     5216.38    142.35 o 
  -5   5   4    10485.24    10796.93    200.56 o 
  -4   5   4    14206.61    14335.45    246.63 o 
  -3   5   4     1402.82     1277.50     47.60 o 
  -2   5   4     2569.55     2462.91     63.38 o 
  -1   5   4    30892.12    30157.43    528.73 o 
   0   5   4    35140.51    33689.57    508.87 o 
   1   5   4    36702.89    37543.16    631.77 o 
   2   5   4    14093.37    14403.67    270.52 o 
   3   5   4     8941.34     9002.32    189.55 o 
   4   5   4    13803.03    13375.87    266.01 o 
   5   5   4      184.66      277.15     38.38 o 
   6   5   4    16461.21    15615.01    392.92 o 
   7   5   4     2352.97     2409.26     85.50 o 
   8   5   4      101.38      184.53     36.82 o 
   9   5   4     1606.87     1603.56    123.30 o 
  10   5   4     2439.70     2681.94    161.76 o 
  11   5   4        1.98       -3.65     58.28 o 
  12   5   4      435.73      598.08    144.97 o 
 -13   6   4        9.45       66.70    104.97 o 
 -12   6   4      429.23      540.19    115.05 o 
 -11   6   4     2554.80     2454.46    129.44 o 
 -10   6   4       60.40      197.32     52.14 o 
  -9   6   4     3494.96     3096.12    130.20 o 
  -8   6   4      369.32      375.96     53.26 o 
  -7   6   4      902.53      973.91     69.68 o 
  -6   6   4     4616.14     4368.72    137.08 o 
  -5   6   4    15536.70    15254.52    377.35 o 
  -4   6   4     3171.32     3321.35    128.40 o 
  -3   6   4    11813.69    11722.42    206.34 o 
  -2   6   4      826.39      825.81     39.00 o 
  -1   6   4     6580.62     7050.21    238.43 o 
   0   6   4      327.94      365.30     31.07 o 
   1   6   4     1306.67     1182.85     45.77 o 
   2   6   4     2906.36     2925.61    126.41 o 
   3   6   4     3125.56     2977.13     91.60 o 
   4   6   4      236.30      268.49     35.54 o 
   5   6   4     2309.12     2224.15     84.89 o 
   6   6   4     5307.07     5314.03    163.46 o 
   7   6   4      722.58      717.34     54.12 o 
   8   6   4     3245.46     3014.45    116.96 o 
   9   6   4      657.28      820.03    128.52 o 
  10   6   4      238.93      127.21     63.04 o 
  11   6   4     1243.99     1565.38    139.16 o 
  12   6   4       98.76       13.92     78.80 o 
 -12   7   4       41.84       58.03    103.32 o 
 -11   7   4      857.68      634.45     94.48 o 
 -10   7   4        2.14       53.50     55.40 o 
  -9   7   4      220.62      323.47     54.67 o 
  -8   7   4      340.63      304.21     49.55 o 
  -7   7   4      616.11      597.14     57.52 o 
  -6   7   4      899.71     1064.76     98.05 o 
  -5   7   4     3716.80     3370.65    120.13 o 
  -4   7   4     1625.80     1693.16     75.60 o 
  -3   7   4    12952.55    12294.73    333.56 o 
  -2   7   4     1956.28     1924.88     59.99 o 
  -1   7   4     3533.58     3686.63     90.34 o 
   0   7   4     7764.14     7888.02    149.79 o 
   1   7   4    20088.11    19444.17    316.77 o 
   2   7   4     8374.22     8645.64    186.39 o 
   3   7   4     4058.98     3952.64    112.38 o 
   4   7   4       93.64      208.54     34.47 o 
   5   7   4       11.00       50.61     28.23 o 
   6   7   4        1.78        2.02     33.82 o 
   7   7   4       13.88       39.83     34.08 o 
   8   7   4      669.21      794.35    111.54 o 
   9   7   4      967.80      985.73     83.98 o 
  10   7   4       68.26       72.75     58.52 o 
  11   7   4       12.16       59.65     66.32 o 
  12   7   4       84.00       40.97     86.91 o 
 -12   8   4       67.24      126.19     65.85 o 
 -11   8   4      363.42      406.30    135.37 o 
 -10   8   4     1425.39     1261.13    116.95 o 
  -9   8   4       18.83       23.37     48.48 o 
  -8   8   4      104.71       19.18     42.63 o 
  -7   8   4      909.07      903.40     79.58 o 
  -6   8   4     2244.26     2209.07     93.89 o 
  -5   8   4     1142.12     1183.37     69.94 o 
  -4   8   4      966.24     1069.21     64.39 o 
  -3   8   4     4232.09     4170.89    115.13 o 
  -2   8   4       74.86      191.41     32.93 o 
  -1   8   4    17323.38    17573.51    294.27 o 
   0   8   4     1334.02     1284.85     60.58 o 
   1   8   4      161.20      279.55     30.45 o 
   2   8   4     8071.13     7938.03    165.99 o 
   3   8   4     2710.41     2543.42     89.44 o 
   4   8   4      591.94      565.66     63.49 o 
   5   8   4      816.76      940.56     64.40 o 
   6   8   4     3569.15     3394.10    234.31 o 
   7   8   4       51.37       49.62     35.23 o 
   8   8   4     1811.53     1772.21     99.77 o 
   9   8   4       38.61       76.88     45.15 o 
  10   8   4       25.81      -19.11     41.35 o 
  11   8   4      334.71      370.94     92.80 o 
  12   8   4      406.90      370.73    106.33 o 
 -12   9   4      403.77      498.94     97.54 o 
 -11   9   4        0.09       38.49     60.29 o 
 -10   9   4      263.43      244.85     72.22 o 
  -9   9   4       21.17        4.18     81.43 o 
  -8   9   4     3769.30     3371.83    207.31 o 
  -7   9   4      950.76      912.22     90.64 o 
  -6   9   4     1236.57     1050.20    101.33 o 
  -5   9   4      422.99      505.45     82.95 o 
  -4   9   4     3781.42     3677.11    116.55 o 
  -3   9   4      707.41      831.65     58.35 o 
  -2   9   4      345.27      628.46     41.33 o 
  -1   9   4     2342.98     2349.01     84.99 o 
   0   9   4      276.98      313.09     68.14 o 
   1   9   4      982.16     1425.01    115.09 o 
   2   9   4     1200.12     1310.89     58.00 o 
   3   9   4     1525.85     1650.37    131.52 o 
   4   9   4     5081.06     4736.95    135.64 o 
   5   9   4     1362.79     1395.89     96.21 o 
   6   9   4      675.87      541.61     70.35 o 
   7   9   4       28.01       43.88     35.32 o 
   8   9   4      710.65      795.98     75.09 o 
   9   9   4       59.56       85.19     49.41 o 
  10   9   4      807.03      960.28     92.88 o 
  11   9   4       35.04        1.43     72.61 o 
 -12  10   4      229.84      241.75     75.05 o 
 -11  10   4       21.72       41.02     58.16 o 
 -10  10   4     1244.41     1226.41    121.14 o 
  -9  10   4       60.30      131.09     60.09 o 
  -8  10   4      115.64      103.48     74.37 o 
  -7  10   4      864.82      864.46     91.22 o 
  -6  10   4     2687.51     2477.66    133.05 o 
  -5  10   4        1.43      136.23     47.43 o 
  -4  10   4      765.53      739.49     74.41 o 
  -3  10   4     2609.37     2346.17    115.84 o 
  -2  10   4     1120.46      924.24     63.11 o 
  -1  10   4     6955.89     7126.73    192.16 o 
   0  10   4     2852.33     2885.00     86.40 o 
   1  10   4       30.05       97.29     28.00 o 
   2  10   4       54.09      130.52     34.38 o 
   3  10   4     3130.22     2808.59    175.68 o 
   4  10   4       58.76       77.51     34.92 o 
   5  10   4     1112.29     1201.96     93.93 o 
   6  10   4     1644.75     1609.00     94.05 o 
   7  10   4      939.56      915.79     77.89 o 
   8  10   4      133.65      147.39     59.80 o 
   9  10   4      462.98      461.35     68.61 o 
  10  10   4      759.58      749.73     86.50 o 
  11  10   4        0.05      -47.10     79.54 o 
 -11  11   4       92.83       58.61     98.74 o 
 -10  11   4       51.66      -14.70     56.69 o 
  -9  11   4      866.31      742.46     96.60 o 
  -8  11   4      752.62      862.17     99.22 o 
  -7  11   4       26.49      133.36     60.79 o 
  -6  11   4      305.89      365.86     66.46 o 
  -5  11   4     2016.72     2269.34    138.81 o 
  -4  11   4     1179.22     1294.33    220.96 o 
  -3  11   4     2887.63     2739.44    125.84 o 
  -2  11   4     3515.59     3505.83    140.25 o 
  -1  11   4     1765.86     1856.78     72.37 o 
   0  11   4     3648.25     4118.03    111.46 o 
   1  11   4     7389.71     7725.31    164.94 o 
   2  11   4        4.66       40.98     33.74 o 
   3  11   4      853.30      919.10     68.64 o 
   4  11   4      306.13      485.36     76.15 o 
   5  11   4     9860.08     8778.52    257.68 o 
   6  11   4      212.51      282.21     52.39 o 
   7  11   4     1926.77     2011.15    111.42 o 
   8  11   4      763.44      783.00     81.51 o 
   9  11   4      546.83      514.57     70.25 o 
  10  11   4       10.22       26.50     54.47 o 
  11  11   4      522.69      379.77    110.34 o 
 -11  12   4      101.01       59.68     66.27 o 
 -10  12   4       23.21      -72.03     48.02 o 
  -9  12   4      672.13      548.20    112.44 o 
  -8  12   4      131.22       82.63     66.11 o 
  -7  12   4      878.07      938.84    100.93 o 
  -6  12   4       31.91       25.04     46.88 o 
  -5  12   4      186.49      285.42     67.11 o 
  -4  12   4     2053.88     1936.89    120.66 o 
  -3  12   4    16719.83    16443.47    405.09 o 
  -2  12   4     8037.51     7406.95    262.26 o 
  -1  12   4     4151.12     4587.31    241.78 o 
   0  12   4     1213.99     1503.20     80.86 o 
   1  12   4     5394.17     5369.74    134.57 o 
   2  12   4     2078.64     2633.67    160.97 o 
   3  12   4    24500.34    24111.42    465.00 o 
   4  12   4     1979.95     2101.20    152.41 o 
   5  12   4     2731.66     2625.00    158.41 o 
   6  12   4      472.56      387.73     58.24 o 
   7  12   4     3140.11     3168.81    134.33 o 
   8  12   4       13.10      110.83     49.29 o 
   9  12   4     2455.09     2426.72    132.98 o 
  10  12   4        7.28       15.85     54.49 o 
 -10  13   4       96.00       66.98     61.22 o 
  -9  13   4      125.61       49.20     58.97 o 
  -8  13   4     1213.41     1316.66    125.09 o 
  -7  13   4     2284.23     1964.81    140.38 o 
  -6  13   4      352.08      395.23     74.70 o 
  -5  13   4     5877.21     5726.47    234.43 o 
  -4  13   4     1687.66     1456.94    113.07 o 
  -3  13   4       11.61      107.77     48.70 o 
  -2  13   4     1205.18     1241.35     98.78 o 
  -1  13   4    12587.37    12111.75    480.65 o 
   0  13   4     1020.14     1258.49     75.48 o 
   1  13   4    15926.67    16356.01    395.67 o 
   2  13   4       58.97       92.40     40.54 o 
   3  13   4      880.34      950.72     87.92 o 
   4  13   4      663.56      769.19     82.89 o 
   5  13   4     3123.19     3212.60    148.70 o 
   6  13   4       67.46      169.14     48.26 o 
   7  13   4     1167.29     1329.42    100.58 o 
   8  13   4      471.43      510.24     71.12 o 
   9  13   4        0.41       12.30     47.21 o 
  10  13   4      746.98      748.23     95.11 o 
 -10  14   4     1274.46     1348.68    145.55 o 
  -9  14   4      876.46      733.69    100.52 o 
  -8  14   4       38.60       46.57     61.17 o 
  -7  14   4        7.39       62.43     56.58 o 
  -6  14   4     3960.00     3891.67    177.23 o 
  -5  14   4      783.61      734.90     89.85 o 
  -4  14   4     5197.98     4911.99    189.91 o 
  -3  14   4     4973.02     4603.95    181.94 o 
  -2  14   4       60.16      113.14     51.97 o 
  -1  14   4       26.57      113.59     49.68 o 
   0  14   4        1.89       61.83     46.83 o 
   1  14   4      366.47      401.32     91.45 o 
   2  14   4        9.83       41.88     52.10 o 
   3  14   4     1356.71     1368.68    139.84 o 
   4  14   4      236.85      258.01     61.93 o 
   5  14   4      214.26      199.45     61.58 o 
   6  14   4     1537.85     1380.43    100.58 o 
   7  14   4        2.45       -9.61     43.83 o 
   8  14   4      831.84      777.12     86.28 o 
   9  14   4      309.19      316.20     78.93 o 
  -9  15   4        3.69       62.35     70.19 o 
  -8  15   4      663.90      669.40    106.24 o 
  -7  15   4       13.65      123.95     64.75 o 
  -6  15   4      483.99      404.79     81.19 o 
  -5  15   4     1169.91     1117.70    109.84 o 
  -4  15   4       66.46      153.55     59.78 o 
  -3  15   4      578.08      598.05     79.56 o 
  -2  15   4     1104.09     1038.87     96.52 o 
  -1  15   4      559.93      580.04     74.98 o 
   0  15   4        1.80      -67.63     53.83 o 
   1  15   4     3942.14     4490.70    273.52 o 
   2  15   4      195.51      234.92     69.92 o 
   3  15   4     1237.96     1216.03    306.42 o 
   4  15   4      199.84       80.52     75.91 o 
   5  15   4      310.24      284.46    115.16 o 
   6  15   4       64.58       76.75     46.69 o 
   7  15   4       44.89       81.57     49.83 o 
   8  15   4      207.99      189.30     56.16 o 
   9  15   4        2.27       55.30     50.14 o 
  -9  16   4       64.06       20.45     71.09 o 
  -8  16   4        1.21       39.29     73.48 o 
  -7  16   4      546.96      582.96     97.71 o 
  -6  16   4       44.04       18.12     60.33 o 
  -5  16   4      195.05      277.11     73.26 o 
  -4  16   4      650.58      502.70     81.67 o 
  -3  16   4      591.21      806.23     96.67 o 
  -2  16   4      608.15      685.65     84.32 o 
  -1  16   4     2148.86     2217.86    154.50 o 
   0  16   4      444.64      619.29    184.02 o 
   1  16   4       18.31      206.68    113.92 o 
   2  16   4      152.75      253.83    211.92 o 
   3  16   4     1596.31     1926.86    151.89 o 
   4  16   4      116.88      210.12     73.74 o 
   5  16   4       28.75       29.30     50.33 o 
   6  16   4      332.46      354.48     71.04 o 
   7  16   4      427.94      496.46    112.25 o 
   8  16   4      158.73       87.31    103.71 o 
  -8  17   4      609.34      455.99     99.90 o 
  -7  17   4      389.68      359.14     86.81 o 
  -6  17   4      316.35      301.63     79.20 o 
  -5  17   4      108.92       83.69     67.90 o 
  -4  17   4      175.22      210.76     70.16 o 
  -3  17   4      199.71      160.79     64.70 o 
  -2  17   4       51.05       84.43     54.31 o 
  -1  17   4       43.08       12.63     52.60 o 
   0  17   4       11.88       -2.32    103.46 o 
   1  17   4      155.44      148.10    129.50 o 
   2  17   4       23.41       45.57    105.32 o 
   3  17   4      204.72      212.77     72.42 o 
   4  17   4      352.89      341.19     71.74 o 
   5  17   4     1303.10     1223.57    114.75 o 
   6  17   4      237.19      234.15     66.10 o 
   7  17   4        2.47        0.53     48.41 o 
  -7  18   4       17.65       62.04     75.24 o 
  -6  18   4       66.10      115.96     74.45 o 
  -5  18   4      377.23      266.20     78.80 o 
  -4  18   4       11.41       -2.48     57.14 o 
  -3  18   4      627.39      465.73     84.14 o 
  -2  18   4     1677.01     1556.86    125.96 o 
  -1  18   4      308.97      360.20     91.65 o 
   0  18   4      696.48      932.75    198.55 o 
   1  18   4       12.99       70.44    114.15 o 
   2  18   4      350.81      412.67    156.70 o 
   3  18   4      106.34      296.66    136.94 o 
   4  18   4      302.08      359.65     75.43 o 
   5  18   4      315.99      287.65     74.06 o 
   6  18   4        0.14      -39.17     46.80 o 
   7  18   4      142.34      298.11     74.14 o 
  -6  19   4      175.29      158.63    132.65 o 
  -5  19   4      204.98      139.65     82.98 o 
  -4  19   4      673.55      471.10     93.47 o 
  -3  19   4       35.16       55.38     61.58 o 
  -2  19   4        1.93       32.81    123.34 o 
  -1  19   4      160.30      129.03    150.19 o 
   0  19   4      827.11      637.49    183.90 o 
   1  19   4      584.74      882.30    203.43 o 
   2  19   4      465.37      444.06    167.16 o 
   3  19   4       58.54       73.03     85.81 o 
   4  19   4        2.54       77.42     94.26 o 
   5  19   4      627.24      601.49    148.07 o 
   6  19   4      176.63      283.58    127.17 o 
  -5  20   4        4.24       15.50     80.86 o 
  -4  20   4      177.64      113.68     76.81 o 
  -3  20   4      703.38      662.33    124.95 o 
  -2  20   4      275.67      265.27    192.50 o 
  -1  20   4      604.40      530.54    208.31 o 
   0  20   4        0.53      -65.10    138.80 o 
   1  20   4      476.71      201.10    162.05 o 
   2  20   4      548.07      837.66    224.12 o 
   3  20   4     2435.36     2323.46    427.43 o 
   4  20   4      250.23      384.87    133.33 o 
  -3  21   4      234.92      201.57    211.33 o 
  -2  21   4      529.89      525.89    234.12 o 
  -1  21   4      301.86      281.55    192.97 o 
   0  21   4      222.57      614.47    236.68 o 
   1  21   4      941.29     1560.48    288.99 o 
   2  21   4        0.09       52.65    106.80 o 
 -13   0   5      461.47      531.47    142.52 o 
 -11   0   5      200.08      272.71    120.20 o 
  -9   0   5       79.23      162.51     76.72 o 
  -7   0   5     5951.32     5834.62    218.98 o 
  -5   0   5      198.16      230.78     71.96 o 
  -3   0   5     3844.18     4108.66    142.82 o 
  -1   0   5    44898.34    45572.54   1057.71 o 
   1   0   5     3987.30     4885.52    155.60 o 
   3   0   5    17756.35    16847.50    440.81 o 
   5   0   5     1431.70     1556.88    104.80 o 
   7   0   5     4933.83     5108.27    215.14 o 
   9   0   5     1735.57     1865.74    174.60 o 
  11   0   5      426.00      574.99    156.58 o 
 -13   1   5      140.30      118.34    110.67 o 
 -12   1   5      732.39      727.65    226.91 o 
 -11   1   5     1312.16     1228.96    129.10 o 
 -10   1   5       26.09       34.89     58.36 o 
  -9   1   5      399.45      381.05     62.09 o 
  -8   1   5     2895.34     2626.14    117.95 o 
  -7   1   5      583.43      594.84     56.04 o 
  -6   1   5     9852.84     9861.56    215.21 o 
  -5   1   5      723.88      973.94     56.63 o 
  -4   1   5     1668.85     1901.63     79.87 o 
  -3   1   5       41.96      464.82    127.72 o 
  -2   1   5      607.63      571.26     41.51 o 
  -1   1   5     1059.69      944.12     45.19 o 
   0   1   5     1131.33     1161.83     54.26 o 
   1   1   5    14307.06    13909.42    254.67 o 
   2   1   5      730.57      741.16     70.07 o 
   3   1   5      868.58     1099.66    106.48 o 
   4   1   5     2611.58     2735.10     88.69 o 
   5   1   5     7155.69     6624.84    163.17 o 
   6   1   5     3775.21     3553.14    116.05 o 
   7   1   5     1058.00     1010.47    121.64 o 
   8   1   5       21.30       52.37     36.99 o 
   9   1   5     1891.55     1885.82    116.28 o 
  10   1   5     1381.14     1416.88    103.57 o 
  11   1   5     1631.10     1739.10    142.24 o 
  12   1   5       82.72      148.90    148.10 o 
 -12   2   5      150.77      624.00    163.91 o 
 -11   2   5      228.28      364.84     85.39 o 
 -10   2   5     2542.31     2697.40    177.86 o 
  -9   2   5     4102.37     4149.22    170.91 o 
  -8   2   5      539.46      452.69     61.87 o 
  -7   2   5     4264.16     4467.32    130.91 o 
  -6   2   5     7124.50     7223.02    172.28 o 
  -5   2   5     3725.57     3978.48    113.22 o 
  -4   2   5    17892.55    18221.68    337.05 o 
  -3   2   5     4159.38     4434.60    105.69 o 
  -2   2   5      280.40      219.74     20.54 o 
  -1   2   5    12403.62    12298.88    228.76 o 
   0   2   5    22756.29    23515.75    464.37 o 
   1   2   5    15756.08    16207.54    330.73 o 
   2   2   5       52.51       74.29     20.57 o 
   3   2   5     4997.88     5139.41    125.28 o 
   4   2   5     2347.88     2505.15    106.13 o 
   5   2   5      541.21      597.27     52.01 o 
   6   2   5      335.47      507.28     56.01 o 
   7   2   5     2597.62     2618.84    104.52 o 
   8   2   5     2852.62     2763.50    115.56 o 
   9   2   5      120.51      127.17     46.66 o 
  10   2   5        3.14       64.86     48.62 o 
  11   2   5       56.08      106.73     64.99 o 
  12   2   5      748.78     1119.11    126.30 o 
 -13   3   5      266.03      451.50    136.01 o 
 -12   3   5        0.73       42.55    106.02 o 
 -11   3   5      998.41     1067.13    182.04 o 
 -10   3   5      433.90      627.58     78.41 o 
  -9   3   5      926.15      903.83     83.27 o 
  -8   3   5     3301.92     2955.31    128.31 o 
  -7   3   5     1782.92     1820.01    110.38 o 
  -6   3   5      878.34      832.05     58.46 o 
  -5   3   5    22108.97    22533.99    463.85 o 
  -4   3   5    21350.60    21784.40    393.07 o 
  -3   3   5    19859.34    20192.77    359.43 o 
  -2   3   5    30849.40    31253.37    631.47 o 
  -1   3   5     3083.28     2711.25    106.32 o 
   0   3   5      961.99     1220.69     43.58 o 
   1   3   5    43133.44    40786.83    681.36 o 
   2   3   5    10079.70    10036.31    200.87 o 
   3   3   5    16469.43    16042.93    355.77 o 
   4   3   5      507.27      510.18     44.72 o 
   5   3   5     3963.85     3949.11    116.87 o 
   6   3   5      599.12      755.51     61.92 o 
   7   3   5     9326.52     9160.76    194.86 o 
   8   3   5      306.03      271.14     48.97 o 
   9   3   5     1422.65     1601.02    114.21 o 
  10   3   5     2006.65     1860.13    137.69 o 
  11   3   5       57.86      104.80     64.11 o 
  12   3   5      111.25       93.80     65.56 o 
 -13   4   5      173.26      374.54    129.26 o 
 -12   4   5       39.42       49.75    101.60 o 
 -11   4   5       94.62      199.36    127.87 o 
 -10   4   5      528.93      312.21     86.41 o 
  -9   4   5      136.20      127.14     52.78 o 
  -8   4   5      993.91     1024.79     92.38 o 
  -7   4   5     1773.72     1919.02    112.87 o 
  -6   4   5     3381.97     3474.47    137.37 o 
  -5   4   5      778.51      781.57     60.06 o 
  -4   4   5      870.52      988.66     48.03 o 
  -3   4   5    18542.30    18826.44    307.22 o 
  -2   4   5    11421.74    11065.18    331.65 o 
  -1   4   5    30659.39    30237.58    616.16 o 
   0   4   5     8429.20     8245.69    205.99 o 
   1   4   5     2546.57     2855.10     79.74 o 
   2   4   5      571.11      505.91     55.24 o 
   3   4   5    56792.23    54343.87    907.13 o 
   4   4   5     9681.67     9174.54    219.26 o 
   5   4   5    29233.47    27003.14    491.80 o 
   6   4   5      470.94      600.59     56.22 o 
   7   4   5      560.85      707.84     53.52 o 
   8   4   5      351.17      262.05     48.82 o 
   9   4   5     6532.34     6476.07    192.56 o 
  10   4   5      224.03      161.62     65.30 o 
  11   4   5      367.72      365.09    101.02 o 
  12   4   5       74.92      135.80     72.54 o 
 -12   5   5      670.16     1038.07    192.27 o 
 -11   5   5        1.23       17.84     58.97 o 
 -10   5   5       16.77       28.40     54.72 o 
  -9   5   5     2949.94     2712.80    139.01 o 
  -8   5   5     1058.48     1048.12     77.12 o 
  -7   5   5      922.75      967.82     69.24 o 
  -6   5   5     2266.09     2288.42     91.13 o 
  -5   5   5     8526.45     8485.72    235.71 o 
  -4   5   5       21.72      169.49     26.60 o 
  -3   5   5    20691.95    20292.23    330.19 o 
  -2   5   5    10959.23    11102.09    231.32 o 
  -1   5   5     1891.11     1788.03     81.76 o 
   0   5   5    13137.18    12676.46    292.82 o 
   1   5   5    43672.45    44573.69    743.37 o 
   2   5   5     1167.27     1251.67     57.69 o 
   3   5   5    14732.17    14430.11    281.24 o 
   4   5   5      169.62      282.11     38.28 o 
   5   5   5     8141.74     8083.52    190.65 o 
   6   5   5     4498.01     4324.88    181.21 o 
   7   5   5    10976.97    10705.14    218.44 o 
   8   5   5     3422.99     3340.74    107.81 o 
   9   5   5      287.60      365.09     73.70 o 
  10   5   5     1166.40     1243.15    119.90 o 
  11   5   5      543.29      430.91     87.65 o 
  12   5   5        7.07      -42.47     80.29 o 
 -12   6   5       13.09      166.90     69.76 o 
 -11   6   5      598.00      548.11     89.85 o 
 -10   6   5     2384.60     2106.39    142.80 o 
  -9   6   5      293.84      192.24     63.31 o 
  -8   6   5     2947.96     2601.92    143.22 o 
  -7   6   5     3552.19     3412.33    145.02 o 
  -6   6   5      609.42      796.51     76.52 o 
  -5   6   5    10008.88     9508.35    259.29 o 
  -4   6   5    10778.63    10729.92    224.35 o 
  -3   6   5       18.33       84.33     23.99 o 
  -2   6   5     4221.95     4886.27    129.49 o 
  -1   6   5     8413.18     8962.81    197.02 o 
   0   6   5      193.44      321.82     35.74 o 
   1   6   5     7732.49     7563.80    162.11 o 
   2   6   5       19.94       50.01     45.41 o 
   3   6   5       64.79      172.51     31.82 o 
   4   6   5      268.00      261.00     38.39 o 
   5   6   5      230.12      284.89     48.48 o 
   6   6   5     4543.30     4084.31    129.00 o 
   7   6   5       95.34      127.20     33.52 o 
   8   6   5     2030.94     1885.58     99.54 o 
   9   6   5      442.85      464.71     79.43 o 
  10   6   5       63.82      142.17     64.77 o 
  11   6   5      143.82      245.49     85.93 o 
  12   6   5     1824.29     2046.59    175.64 o 
 -12   7   5      953.47      938.38    113.83 o 
 -11   7   5       15.29      -35.45     57.06 o 
 -10   7   5      645.31      523.47    178.73 o 
  -9   7   5     1197.56     1040.64    104.43 o 
  -8   7   5      892.96      828.33     94.58 o 
  -7   7   5      619.90      696.72     79.81 o 
  -6   7   5     3226.48     2922.24    132.63 o 
  -5   7   5       92.38      122.49     44.33 o 
  -4   7   5      737.87      896.83     90.50 o 
  -3   7   5      573.76      561.32     63.24 o 
  -2   7   5      343.56      644.47     50.00 o 
  -1   7   5     2544.56     2545.66     88.62 o 
   0   7   5     1997.67     1939.10     59.94 o 
   1   7   5     1865.07     1664.93     64.45 o 
   2   7   5     7259.16     6725.48    157.03 o 
   3   7   5      305.91      442.26     53.27 o 
   4   7   5     7500.44     7264.45    175.88 o 
   5   7   5     2039.14     2145.75    107.07 o 
   6   7   5     4698.97     4293.17    282.65 o 
   7   7   5      856.77      884.00     62.59 o 
   8   7   5        8.10       84.77     40.47 o 
   9   7   5      129.28      141.12     51.81 o 
  10   7   5     1348.09     1347.40    128.86 o 
  11   7   5       39.79       13.77     64.43 o 
 -12   8   5      134.20       59.23     66.28 o 
 -11   8   5       96.37       90.95     61.42 o 
 -10   8   5       34.61       63.91     60.72 o 
  -9   8   5      227.43      160.71     62.32 o 
  -8   8   5       88.56       82.29     47.72 o 
  -7   8   5     2380.84     2271.34    157.91 o 
  -6   8   5       68.45       76.30     47.38 o 
  -5   8   5     1724.10     1529.98    103.41 o 
  -4   8   5      142.44      176.84     46.03 o 
  -3   8   5     2024.01     2030.94    105.27 o 
  -2   8   5     2210.19     2217.06     86.26 o 
  -1   8   5    21644.65    22130.38    419.69 o 
   0   8   5     1800.80     1779.70     77.06 o 
   1   8   5     1206.19     1438.47     57.64 o 
   2   8   5     5020.43     4893.69    130.46 o 
   3   8   5     2686.25     2620.69     93.08 o 
   4   8   5     4693.41     4572.40    132.54 o 
   5   8   5     2224.83     2070.63    109.58 o 
   6   8   5      617.95      612.10     60.57 o 
   7   8   5     2412.41     2397.56    133.32 o 
   8   8   5     1427.38     1527.49     98.77 o 
   9   8   5      551.51      489.61     65.88 o 
  10   8   5      102.38      137.05     67.38 o 
  11   8   5       50.51      109.93     74.39 o 
 -12   9   5       46.58      179.41     67.29 o 
 -11   9   5      449.20      597.62    200.04 o 
 -10   9   5        6.93       44.21     60.79 o 
  -9   9   5      133.92      188.53     63.16 o 
  -8   9   5      573.76      526.22     79.78 o 
  -7   9   5     3572.64     3383.07    190.30 o 
  -6   9   5     5692.06     5326.34    192.42 o 
  -5   9   5      169.62      206.14     69.52 o 
  -4   9   5     2166.33     2093.98    114.47 o 
  -3   9   5     2571.57     2645.28    121.82 o 
  -2   9   5     1441.22     1431.38     72.78 o 
  -1   9   5      272.98      351.12     43.68 o 
   0   9   5      766.30      816.04     58.18 o 
   1   9   5     1330.70     1372.10     81.88 o 
   2   9   5     1175.54     1427.65     83.70 o 
   3   9   5      310.40      367.84     60.30 o 
   4   9   5      544.19      571.54     55.33 o 
   5   9   5     5898.34     5769.48    162.52 o 
   6   9   5        3.04       -0.67     44.61 o 
   7   9   5     1062.60      961.66     77.60 o 
   8   9   5      271.77      174.78     53.27 o 
   9   9   5     2535.92     2464.56    126.80 o 
  10   9   5      130.18      161.81     72.65 o 
  11   9   5     1271.06     1232.41    148.18 o 
 -11  10   5      434.62      540.69     94.59 o 
 -10  10   5      168.38      118.17     68.78 o 
  -9  10   5     3139.96     3206.64    166.50 o 
  -8  10   5       97.28       10.01     52.04 o 
  -7  10   5      393.77      320.31     69.14 o 
  -6  10   5     1513.15     1577.23    151.47 o 
  -5  10   5     1501.62     1586.92    113.67 o 
  -4  10   5       89.14      212.91     51.57 o 
  -3  10   5     1279.80     1120.02     90.16 o 
  -2  10   5     1752.18     1596.07    102.34 o 
  -1  10   5      143.32      179.37     37.60 o 
   0  10   5     3820.19     3787.31    284.73 o 
   1  10   5     1114.35     1064.14    131.64 o 
   2  10   5        6.97       43.24     31.95 o 
   3  10   5     2132.45     2062.82     91.22 o 
   4  10   5     4258.92     4144.84    132.48 o 
   5  10   5      100.69       66.52     45.81 o 
   6  10   5     1288.92     1271.94    140.55 o 
   7  10   5     1309.42     1341.12     93.65 o 
   8  10   5       21.62       62.88     44.88 o 
   9  10   5      313.88      386.13     68.94 o 
  10  10   5       64.57       89.80     85.37 o 
  11  10   5      318.33      358.60    106.59 o 
 -11  11   5      427.23      405.19     82.70 o 
 -10  11   5      509.67      634.55     98.43 o 
  -9  11   5       56.00      -75.88     50.59 o 
  -8  11   5      613.47      617.65    135.88 o 
  -7  11   5     1883.46     1822.39    130.88 o 
  -6  11   5     1286.94     1197.42    117.30 o 
  -5  11   5     1842.98     1683.78    118.64 o 
  -4  11   5    20663.57    20768.27    607.82 o 
  -3  11   5     1799.28     1683.43    112.15 o 
  -2  11   5     9460.38     8858.59    685.61 o 
  -1  11   5       49.80      119.08     70.15 o 
   0  11   5     3346.72     3370.27    114.69 o 
   1  11   5     1120.90     1351.27     80.74 o 
   2  11   5    17478.29    17535.39    417.05 o 
   3  11   5      948.18     1019.61    124.69 o 
   4  11   5     2378.07     2295.64    104.03 o 
   5  11   5        4.17       41.49     43.33 o 
   6  11   5     1466.86     1518.45    115.38 o 
   7  11   5      425.92      480.53     66.04 o 
   8  11   5      750.31      820.99     88.54 o 
   9  11   5      573.94      701.45     81.59 o 
  10  11   5      171.96       32.18     79.13 o 
 -11  12   5      169.69      108.56     82.47 o 
 -10  12   5        7.60      -32.03     56.86 o 
  -9  12   5      264.73      253.18     96.06 o 
  -8  12   5     2197.46     2055.78    147.35 o 
  -7  12   5       30.19      -15.15     54.23 o 
  -6  12   5     5291.17     4969.39    214.35 o 
  -5  12   5        1.74       62.94     51.74 o 
  -4  12   5       79.88      138.95     57.58 o 
  -3  12   5      400.76      417.92     89.24 o 
  -2  12   5    13839.75    13703.58    355.68 o 
  -1  12   5       62.04      173.06     66.23 o 
   0  12   5    15836.82    16112.75    336.28 o 
   1  12   5     1577.63     1547.96    141.94 o 
   2  12   5     1619.34     1699.96    104.74 o 
   3  12   5     4513.13     4574.56    205.86 o 
   4  12   5    10235.34     9894.67    344.36 o 
   5  12   5      585.45      521.16     90.44 o 
   6  12   5     1351.07     1499.93    119.22 o 
   7  12   5     1128.49     1147.31     92.10 o 
   8  12   5     1228.39     1142.49     96.55 o 
   9  12   5      665.45      757.40     85.60 o 
  10  12   5      747.51      956.25    136.31 o 
 -10  13   5      391.34      377.60     79.25 o 
  -9  13   5      237.24      150.95     65.97 o 
  -8  13   5      405.68      395.07     82.41 o 
  -7  13   5      734.93      725.27     95.68 o 
  -6  13   5     1046.52      906.22    102.19 o 
  -5  13   5       94.56      137.15     56.63 o 
  -4  13   5     2337.75     2423.17    136.09 o 
  -3  13   5     1424.52     1498.45    114.28 o 
  -2  13   5      372.24      262.20    103.42 o 
  -1  13   5       80.01      157.92     52.46 o 
   0  13   5     8218.08     8878.84    272.03 o 
   1  13   5     1771.15     1839.71    109.79 o 
   2  13   5     4594.46     4908.95    176.78 o 
   3  13   5       79.14       83.09     56.61 o 
   4  13   5       50.91       32.38     55.93 o 
   5  13   5     1600.35     1670.67    148.76 o 
   6  13   5     4021.97     4103.82    219.70 o 
   7  13   5      265.83      381.05     77.27 o 
   8  13   5     1700.68     1777.66    133.41 o 
   9  13   5      254.12      322.32    115.47 o 
 -10  14   5       11.41      -22.11     70.13 o 
  -9  14   5      549.10      647.04    104.27 o 
  -8  14   5      319.04      143.17     65.38 o 
  -7  14   5      119.01      133.54     80.42 o 
  -6  14   5       27.47       56.26     57.21 o 
  -5  14   5     2001.06     2004.76    138.90 o 
  -4  14   5      561.33      433.67     74.81 o 
  -3  14   5     1323.10     1274.50    108.10 o 
  -2  14   5      134.71      129.68     56.23 o 
  -1  14   5      608.34      632.06     78.71 o 
   0  14   5        3.42       52.40     62.18 o 
   1  14   5     1617.07     1834.44    193.19 o 
   2  14   5     1008.07     1179.70     94.69 o 
   3  14   5       17.82       11.34     58.70 o 
   4  14   5      547.41      564.24    104.16 o 
   5  14   5      666.82      765.79    261.67 o 
   6  14   5       59.10       83.88     54.28 o 
   7  14   5     1006.07      978.29    134.32 o 
   8  14   5       19.08       57.78     51.42 o 
   9  14   5       66.86      166.53     62.78 o 
  -9  15   5       77.78      -33.62     72.02 o 
  -8  15   5        0.32      -61.03     53.90 o 
  -7  15   5      799.81      786.13    100.91 o 
  -6  15   5      285.94      281.91     74.74 o 
  -5  15   5       60.62      105.19     62.36 o 
  -4  15   5       12.10      -45.88     48.68 o 
  -3  15   5      581.52      508.26    137.50 o 
  -2  15   5      356.51      426.02     71.92 o 
  -1  15   5      747.12      807.61     90.34 o 
   0  15   5     1867.52     2155.61    169.32 o 
   1  15   5        5.26      -39.69     54.90 o 
   2  15   5      941.52      952.66    111.01 o 
   3  15   5        9.15       76.49     58.29 o 
   4  15   5      540.88      362.67     86.10 o 
   5  15   5        0.26       40.39     66.96 o 
   6  15   5     1711.85     1564.90    124.25 o 
   7  15   5      157.97       81.87     55.62 o 
   8  15   5       91.58      191.70     59.83 o 
  -8  16   5        2.00      -10.57     62.28 o 
  -7  16   5      191.55      102.56     77.92 o 
  -6  16   5       29.80      -32.15     54.48 o 
  -5  16   5      289.69      191.46     68.17 o 
  -4  16   5       30.69      -87.80     58.53 o 
  -3  16   5        1.05        2.03     52.63 o 
  -2  16   5     3204.17     3319.77    208.13 o 
  -1  16   5      612.67      602.85    108.77 o 
   0  16   5      392.90      596.52    106.18 o 
   1  16   5      312.66      444.06    149.72 o 
   2  16   5     1630.66     1636.27    233.19 o 
   3  16   5      443.99      583.94    100.57 o 
   4  16   5     2791.06     2663.45    182.46 o 
   5  16   5        0.91      -82.98     55.68 o 
   6  16   5       46.90      -25.13     54.31 o 
   7  16   5       27.42      113.23     54.63 o 
   8  16   5      870.03     1037.71    115.82 o 
  -8  17   5       43.28       83.33     99.78 o 
  -7  17   5      498.82      723.93    105.06 o 
  -6  17   5       19.91      -16.80     59.08 o 
  -5  17   5       38.45       71.51     59.54 o 
  -4  17   5      567.97      686.96     94.69 o 
  -3  17   5      724.36      673.21     94.25 o 
  -2  17   5      120.38      218.60     69.19 o 
  -1  17   5     1225.57     1227.04    227.38 o 
   0  17   5      275.00      294.66     89.17 o 
   1  17   5       25.57       27.90    112.99 o 
   2  17   5       70.14       73.00    111.83 o 
   3  17   5        0.14        0.26     62.35 o 
   4  17   5      390.80      331.69     89.45 o 
   5  17   5      147.29      176.94     66.52 o 
   6  17   5      624.51      650.73     87.98 o 
   7  17   5        4.17       25.65     51.44 o 
  -7  18   5       23.45      -42.82     86.93 o 
  -6  18   5       59.92       47.07     64.19 o 
  -5  18   5      795.81      731.45    108.08 o 
  -4  18   5      191.22      222.28     75.18 o 
  -3  18   5      186.68       70.54     66.35 o 
  -2  18   5      248.75      255.27    100.44 o 
  -1  18   5       95.47      184.87     96.37 o 
   0  18   5      248.68      544.96    178.55 o 
   1  18   5        7.81      112.53    128.33 o 
   2  18   5       45.40       55.10    119.50 o 
   3  18   5      587.76      750.94    185.06 o 
   4  18   5      338.01      310.74     93.02 o 
   5  18   5      120.98      147.60     63.40 o 
   6  18   5      580.72      548.79     83.83 o 
  -5  19   5       38.37       63.79     71.72 o 
  -4  19   5     1651.04     1754.01    149.34 o 
  -3  19   5      286.21      398.51     90.83 o 
  -2  19   5      890.05      875.03    140.38 o 
  -1  19   5       11.42      -92.76    133.22 o 
   0  19   5      699.60      640.05    195.06 o 
   1  19   5     1493.36     2012.67    294.33 o 
   2  19   5     1971.55     2544.38    322.70 o 
   3  19   5      501.56      664.46    198.31 o 
   4  19   5      544.05      519.77    126.80 o 
   5  19   5      170.91      151.26     75.69 o 
  -4  20   5        8.66       27.94     67.23 o 
  -3  20   5      435.05      484.28    135.43 o 
  -2  20   5      910.27     1020.17    265.97 o 
  -1  20   5     1449.65     1536.06    294.10 o 
   0  20   5      691.72      751.18    239.47 o 
   1  20   5      369.66      361.99    192.97 o 
   2  20   5      193.81      390.82    195.52 o 
   3  20   5      100.76      322.23    194.36 o 
  -1  21   5        0.06      -80.91    161.58 o 
   0  21   5      331.72      261.55    203.89 o 
 -10   0   6      738.08      549.61    124.15 o 
  -8   0   6       50.57       50.91     55.58 o 
  -6   0   6      893.62      835.82    256.32 o 
  -4   0   6     6338.39     6255.32    207.18 o 
  -2   0   6    45840.15    48612.65   1160.82 o 
   0   0   6    17925.97    17755.06    596.57 o 
   2   0   6    10875.80    10497.07    362.57 o 
   4   0   6    46612.68    44946.75   1086.44 o 
   6   0   6     4171.02     4141.29    185.12 o 
   8   0   6     3117.68     3517.11    206.22 o 
  10   0   6     1907.38     2173.28    181.61 o 
  12   0   6       97.00      164.84    106.25 o 
 -11   1   6      328.45      200.87    105.32 o 
 -10   1   6      529.41      516.83    121.59 o 
  -9   1   6      520.21      667.14     95.93 o 
  -8   1   6      170.91      194.28     49.70 o 
  -7   1   6     7646.11     7560.72    187.03 o 
  -6   1   6      720.86      744.87     58.01 o 
  -5   1   6     4904.96     4994.83    132.52 o 
  -4   1   6     2279.55     2566.66     82.29 o 
  -3   1   6     1278.01     1176.96     79.63 o 
  -2   1   6      152.11      249.63     27.04 o 
  -1   1   6    11804.97    11606.45    273.73 o 
   0   1   6    10209.76     9551.32    210.97 o 
   1   1   6    11088.40    11209.57    219.13 o 
   2   1   6    11395.55    10675.79    236.16 o 
   3   1   6     1248.21     1231.19     61.20 o 
   4   1   6      705.95      826.77     56.18 o 
   5   1   6     1070.90     1113.22     73.54 o 
   6   1   6    12529.07    12538.78    273.86 o 
   7   1   6       44.73       82.58     36.22 o 
   8   1   6      449.71      430.46     61.00 o 
   9   1   6      487.05      522.04     69.37 o 
  10   1   6     2020.34     2148.50    163.84 o 
  11   1   6      460.35      418.75     85.54 o 
  12   1   6     1119.20     1254.46    135.40 o 
 -12   2   6      120.36      109.50    116.01 o 
 -11   2   6      440.82      689.80    158.56 o 
 -10   2   6      103.61       91.14     87.42 o 
  -9   2   6     4532.82     4099.63    435.57 o 
  -8   2   6        3.49      -15.81     47.80 o 
  -7   2   6      899.31      793.32    111.96 o 
  -6   2   6        2.09        9.39     31.78 o 
  -5   2   6     4077.36     4137.14    118.46 o 
  -4   2   6     1798.54     1897.23     71.06 o 
  -3   2   6    14105.12    13986.83    263.31 o 
  -2   2   6     2912.32     2838.36     75.82 o 
  -1   2   6       52.66      241.90     25.83 o 
   0   2   6     5293.55     5325.98    174.40 o 
   1   2   6     1231.16      893.95     50.97 o 
   2   2   6     1403.59     1385.40     60.39 o 
   3   2   6       96.39      147.51     30.21 o 
   4   2   6      109.41      157.87     50.07 o 
   5   2   6      289.79      358.67     45.48 o 
   6   2   6     5591.60     5778.81    161.21 o 
   7   2   6      778.92      809.51     69.74 o 
   8   2   6     2809.19     2973.96    124.41 o 
   9   2   6      835.01      889.66     84.34 o 
  10   2   6      395.93      440.18    118.69 o 
  11   2   6       96.03      171.05     88.60 o 
  12   2   6      183.19      369.16     85.60 o 
 -12   3   6       63.36      198.55    118.57 o 
 -11   3   6     1715.68     1842.25    232.03 o 
 -10   3   6     1367.36     1390.67    300.96 o 
  -9   3   6        3.41       23.39     57.80 o 
  -8   3   6      904.93      857.71    125.66 o 
  -7   3   6      662.51      714.87    145.54 o 
  -6   3   6       17.37      104.65     54.79 o 
  -5   3   6      629.87      743.16     70.99 o 
  -4   3   6    10482.67    11255.33    280.11 o 
  -3   3   6     2505.43     2453.71     99.95 o 
  -2   3   6    14774.53    14541.35    329.84 o 
  -1   3   6      390.57      348.36     44.10 o 
   0   3   6     3359.77     3276.57     85.81 o 
   1   3   6     7386.94     6987.70    151.68 o 
   2   3   6    27279.24    26106.55    522.61 o 
   3   3   6     8834.84     8610.38    188.61 o 
   4   3   6     9502.67     9252.90    220.98 o 
   5   3   6      156.29      183.57     38.07 o 
   6   3   6        0.01       61.21     34.74 o 
   7   3   6     2426.03     2284.18    104.56 o 
   8   3   6     3037.69     3039.39    221.21 o 
   9   3   6       52.06       35.62     44.95 o 
  10   3   6      552.42      475.89     86.64 o 
  11   3   6      111.52      186.58     71.04 o 
  12   3   6       63.17       50.31     70.07 o 
 -12   4   6      478.56      608.89    166.46 o 
 -11   4   6      521.50      629.35    154.84 o 
 -10   4   6      793.60      845.97    118.42 o 
  -9   4   6        2.46       37.15     65.20 o 
  -8   4   6      456.74      703.93    100.92 o 
  -7   4   6     1172.28     1294.34    120.88 o 
  -6   4   6    14740.60    15001.91    597.50 o 
  -5   4   6     1810.87     2317.31    177.29 o 
  -4   4   6    15406.41    15278.88    356.76 o 
  -3   4   6      414.55      501.76     66.59 o 
  -2   4   6     1283.41     1320.41     77.06 o 
  -1   4   6    16131.30    15855.45    425.34 o 
   0   4   6    29381.04    29635.31    610.96 o 
   1   4   6     4721.34     4465.26    111.05 o 
   2   4   6     1419.43     1734.69     68.06 o 
   3   4   6       12.76        7.93     27.61 o 
   4   4   6     4070.45     4035.85    139.90 o 
   5   4   6     3604.39     3150.98    126.09 o 
   6   4   6     2973.90     2958.51    129.40 o 
   7   4   6     1473.91     1288.94     97.50 o 
   8   4   6      846.10     1039.59     96.37 o 
   9   4   6      171.84      129.62     51.08 o 
  10   4   6      394.37      518.43     88.86 o 
  11   4   6        0.18      -28.93     57.85 o 
 -12   5   6      239.95      179.02    133.22 o 
 -11   5   6      815.29      773.94    126.58 o 
 -10   5   6      371.25      341.87     96.63 o 
  -9   5   6     3295.95     2962.96    195.76 o 
  -8   5   6     2085.05     2479.35    173.73 o 
  -7   5   6       16.94       45.89     49.06 o 
  -6   5   6     3655.98     3377.60    237.67 o 
  -5   5   6     1296.72     1373.40     99.86 o 
  -4   5   6     3050.06     3149.29    122.84 o 
  -3   5   6     4135.47     4450.02    164.47 o 
  -2   5   6    15597.83    15477.57    357.24 o 
  -1   5   6      728.41      898.26     67.02 o 
   0   5   6       19.06       64.35     33.17 o 
   1   5   6      207.81      363.47     73.35 o 
   2   5   6    10495.80     9665.97    247.72 o 
   3   5   6      340.34      477.17     45.37 o 
   4   5   6      592.24      626.16     61.01 o 
   5   5   6     1282.90     1232.35    123.37 o 
   6   5   6     1017.30     1058.98     73.04 o 
   7   5   6       42.49       85.04     37.38 o 
   8   5   6     1455.42     1443.20     94.62 o 
   9   5   6      359.28      422.27     96.65 o 
  10   5   6      133.66      236.65    132.40 o 
  11   5   6      206.19      185.91     72.16 o 
 -12   6   6       24.14       55.10    104.39 o 
 -11   6   6      206.09      110.55     86.62 o 
 -10   6   6      540.19      643.96     92.49 o 
  -9   6   6     1586.27     1403.78    116.29 o 
  -8   6   6     1106.13     1052.52     98.68 o 
  -7   6   6      714.49      623.61    110.16 o 
  -6   6   6      160.40      144.90     57.66 o 
  -5   6   6      169.10      199.45     52.06 o 
  -4   6   6     1381.91     1346.73     75.49 o 
  -3   6   6     1804.69     1695.55     78.64 o 
  -2   6   6       47.60       45.25     38.10 o 
  -1   6   6       25.77      374.28    162.31 o 
   0   6   6     5228.87     5208.15    159.78 o 
   1   6   6       57.68      233.79     42.35 o 
   2   6   6      115.56      156.63     31.45 o 
   3   6   6      309.92      394.11     42.28 o 
   4   6   6      451.11      402.20     45.48 o 
   5   6   6      418.05      505.02     62.01 o 
   6   6   6      686.25      593.62     59.61 o 
   7   6   6     2465.55     2151.98    133.93 o 
   8   6   6        7.01       23.45     43.46 o 
   9   6   6      946.82      980.18    129.87 o 
  10   6   6       15.05       10.69     59.80 o 
  11   6   6       31.85       78.63     82.71 o 
 -12   7   6      246.54      157.57     91.71 o 
 -11   7   6      275.00      197.13     72.41 o 
 -10   7   6       32.29       19.26     57.86 o 
  -9   7   6       87.07      154.89     63.65 o 
  -8   7   6      191.73      248.30     64.15 o 
  -7   7   6     1650.19     1721.65    119.60 o 
  -6   7   6     1625.56     1743.74    114.55 o 
  -5   7   6      722.50      659.13     74.17 o 
  -4   7   6      394.46      485.60     75.33 o 
  -3   7   6     3501.29     3448.54    112.22 o 
  -2   7   6     2144.89     2160.88    127.45 o 
  -1   7   6     5119.92     4989.78    160.91 o 
   0   7   6     4860.03     4299.70    181.50 o 
   1   7   6        6.65       38.87     32.62 o 
   2   7   6     2445.60     2282.82    106.54 o 
   3   7   6       15.07        3.48     28.60 o 
   4   7   6       96.80      146.74     36.11 o 
   5   7   6     2243.85     2062.49     92.47 o 
   6   7   6     1531.81     1607.42     90.57 o 
   7   7   6     2308.36     2253.08    143.18 o 
   8   7   6      336.38      375.23     58.41 o 
   9   7   6      820.58      971.67    167.10 o 
  10   7   6      130.23      179.58     70.08 o 
  11   7   6     1464.68     1487.60    145.63 o 
 -12   8   6      148.60      117.23    117.31 o 
 -11   8   6      106.42      219.34     76.52 o 
 -10   8   6      106.60       49.19     57.76 o 
  -9   8   6       15.67       13.65     57.18 o 
  -8   8   6        0.37        7.15     47.89 o 
  -7   8   6       63.62      132.68     56.84 o 
  -6   8   6      489.25      549.75     89.67 o 
  -5   8   6       21.03       36.46     51.28 o 
  -4   8   6     3238.71     3436.63    147.95 o 
  -3   8   6     2082.54     2209.72    118.42 o 
  -2   8   6    10719.89    10406.25    251.28 o 
  -1   8   6     3181.59     3050.84    106.13 o 
   0   8   6     3404.94     3363.23    129.09 o 
   1   8   6       32.22      111.86     39.18 o 
   2   8   6     3914.05     3857.97    253.67 o 
   3   8   6     6811.80     6431.38    197.30 o 
   4   8   6    12836.84    11940.30    288.89 o 
   5   8   6     5775.06     5858.58    163.72 o 
   6   8   6     1567.48     1580.22     91.23 o 
   7   8   6      791.12      826.05    106.69 o 
   8   8   6      923.81      998.04     84.39 o 
   9   8   6     2055.41     1813.86    141.31 o 
  10   8   6      834.75      910.08    113.75 o 
  11   8   6        9.05       55.53     79.54 o 
 -11   9   6       20.42      -10.33     60.03 o 
 -10   9   6       71.85      105.83     62.40 o 
  -9   9   6      461.71      389.14     79.05 o 
  -8   9   6       38.09      105.92     61.44 o 
  -7   9   6     2675.50     2481.55    140.88 o 
  -6   9   6      399.42      456.68    116.63 o 
  -5   9   6     3873.23     4100.45    206.49 o 
  -4   9   6      253.09      271.51     59.99 o 
  -3   9   6      346.80      431.73     62.88 o 
  -2   9   6      893.73      957.34     98.22 o 
  -1   9   6    12129.99    12340.04    403.42 o 
   0   9   6     1468.83     1493.29     79.66 o 
   1   9   6    16585.67    16605.35    573.07 o 
   2   9   6     3362.39     2919.83    123.53 o 
   3   9   6     3546.66     3304.32    145.86 o 
   4   9   6      193.81      281.03    107.31 o 
   5   9   6      486.18      547.90     59.21 o 
   6   9   6     2804.81     2759.67    137.16 o 
   7   9   6     1963.55     1956.24    131.45 o 
   8   9   6      295.34      323.50     69.09 o 
   9   9   6       43.88       28.23     47.46 o 
  10   9   6     1162.63     1041.81    117.59 o 
 -11  10   6      255.75      337.98     81.66 o 
 -10  10   6      505.23      660.29     98.73 o 
  -9  10   6      739.55      617.23    103.29 o 
  -8  10   6      705.83      821.47    101.85 o 
  -7  10   6       37.04       62.86     56.79 o 
  -6  10   6       76.93      100.09     53.88 o 
  -5  10   6     4651.87     4857.62    187.89 o 
  -4  10   6     7682.69     7688.59    242.79 o 
  -3  10   6    10490.01    10075.88    286.99 o 
  -2  10   6     3459.12     3183.15    142.30 o 
  -1  10   6      921.56      867.17     69.80 o 
   0  10   6      116.44      111.26     38.07 o 
   1  10   6     3223.25     3482.20    243.90 o 
   2  10   6       74.37      138.26     58.38 o 
   3  10   6     2324.26     2171.17    133.72 o 
   4  10   6       35.93      -42.69     35.10 o 
   5  10   6        3.54       53.86     42.92 o 
   6  10   6     1554.81     1724.76    153.24 o 
   7  10   6      225.21      312.88     85.40 o 
   8  10   6     2808.45     2624.63    130.57 o 
   9  10   6       55.21       70.21     49.70 o 
  10  10   6      326.42      266.86     82.28 o 
 -11  11   6      229.21      204.96     74.77 o 
 -10  11   6      100.84      200.35     70.65 o 
  -9  11   6       39.59      103.77     66.57 o 
  -8  11   6      139.36      135.62     65.54 o 
  -7  11   6      159.90      152.24     93.81 o 
  -6  11   6     1298.05     1362.52    117.71 o 
  -5  11   6      214.24      317.92     66.43 o 
  -4  11   6     1307.68     1259.66    106.09 o 
  -3  11   6     6704.88     6121.19    210.30 o 
  -2  11   6     1547.80     1788.01    119.21 o 
  -1  11   6      496.62      539.67     73.71 o 
   0  11   6      537.37      579.21     60.60 o 
   1  11   6     7640.69     7145.58    376.25 o 
   2  11   6     2079.04     2097.42    116.09 o 
   3  11   6    12703.04    12727.57    333.69 o 
   4  11   6      551.88      470.30     67.54 o 
   5  11   6      319.71      251.96     71.16 o 
   6  11   6       64.45       65.85     59.86 o 
   7  11   6     1255.76     1145.84    137.70 o 
   8  11   6       84.52       -1.90     59.78 o 
   9  11   6      572.14      460.70     78.07 o 
  10  11   6      192.48      143.52    102.25 o 
 -10  12   6       56.65      133.20     64.22 o 
  -9  12   6        0.40      -22.47     55.56 o 
  -8  12   6       61.50       72.25     65.32 o 
  -7  12   6     1219.34     1303.65    121.60 o 
  -6  12   6     1065.95      929.81    101.63 o 
  -5  12   6     3014.35     3044.22    155.30 o 
  -4  12   6      626.84      725.82    105.48 o 
  -3  12   6      254.59      235.90     64.03 o 
  -2  12   6      499.52      509.53     76.31 o 
  -1  12   6    15142.51    15644.32    412.95 o 
   0  12   6        2.78       48.76     41.47 o 
   1  12   6     9039.46     9220.03    274.25 o 
   2  12   6       19.49       95.92     62.66 o 
   3  12   6      570.64      705.39     77.55 o 
   4  12   6      106.29      175.14     65.26 o 
   5  12   6     5344.38     5030.51    235.19 o 
   6  12   6       38.92       59.93     64.28 o 
   7  12   6     1325.93     1347.13    143.04 o 
   8  12   6      255.71      165.82     60.80 o 
   9  12   6        2.41       -3.07     48.87 o 
 -10  13   6      181.00      151.19     75.24 o 
  -9  13   6      976.19     1190.80    131.87 o 
  -8  13   6      538.45      430.52     92.95 o 
  -7  13   6     1026.76      985.12    112.05 o 
  -6  13   6     2507.58     2125.35    144.42 o 
  -5  13   6      259.03      290.24     72.49 o 
  -4  13   6      210.66      234.46     66.78 o 
  -3  13   6     2725.85     3223.95    175.14 o 
  -2  13   6       17.86       -7.46     80.78 o 
  -1  13   6      746.23      878.94    155.32 o 
   0  13   6      525.29      804.94    111.16 o 
   1  13   6      462.96      575.95    100.63 o 
   2  13   6      116.06      136.26     69.70 o 
   3  13   6     1794.44     1654.99    129.19 o 
   4  13   6      232.31      286.41     75.51 o 
   5  13   6       58.36       62.52     63.39 o 
   6  13   6     1595.55     1725.55    260.97 o 
   7  13   6      379.45      326.43    104.61 o 
   8  13   6       56.91       49.45     49.43 o 
   9  13   6       68.96       56.75     67.08 o 
  -9  14   6      130.65      118.93     78.26 o 
  -8  14   6     1098.73     1030.99    173.57 o 
  -7  14   6      327.60      311.72     78.53 o 
  -6  14   6      100.76      225.67     71.65 o 
  -5  14   6      978.85      980.07    106.74 o 
  -4  14   6      392.99      380.35     75.49 o 
  -3  14   6      444.17      479.96     78.59 o 
  -2  14   6        7.08       24.05     50.47 o 
  -1  14   6       21.46      -12.72     49.46 o 
   0  14   6      421.33      316.67     82.34 o 
   1  14   6      159.05      146.10     65.68 o 
   2  14   6       35.80       26.88     49.35 o 
   3  14   6       85.79       98.51     62.86 o 
   4  14   6      954.12     1139.55    127.59 o 
   5  14   6        4.01      -49.06     51.96 o 
   6  14   6      119.11      133.03     72.26 o 
   7  14   6      212.54      228.18     62.30 o 
   8  14   6      387.74      388.76     78.47 o 
  -8  15   6        1.97      125.37     69.84 o 
  -7  15   6        3.52       69.53     63.85 o 
  -6  15   6       45.00      -28.11     53.50 o 
  -5  15   6      168.04      217.88     83.58 o 
  -4  15   6        1.93      -46.21     53.91 o 
  -3  15   6     1112.31     1104.55    109.70 o 
  -2  15   6      460.85      540.86     83.52 o 
  -1  15   6      397.23      464.31    101.02 o 
   0  15   6       48.19      181.53     76.33 o 
   1  15   6      391.52      558.93    102.96 o 
   2  15   6       89.58      176.17     68.25 o 
   3  15   6      138.64      117.98     61.59 o 
   4  15   6       56.37       31.32     63.12 o 
   5  15   6      274.94      349.60     89.38 o 
   6  15   6      211.51      211.86     87.65 o 
   7  15   6      187.72      203.96     63.58 o 
   8  15   6       12.62       65.84     52.35 o 
  -8  16   6      140.57      228.21     82.85 o 
  -7  16   6        0.81       -8.01     58.53 o 
  -6  16   6       96.31       34.69     62.22 o 
  -5  16   6      101.97       29.52     61.75 o 
  -4  16   6      347.06      419.07     83.53 o 
  -3  16   6      376.65      559.34     87.83 o 
  -2  16   6       40.91      207.14     73.81 o 
  -1  16   6      942.96     1505.89    160.09 o 
   0  16   6       11.18       58.77     71.80 o 
   1  16   6        1.74      122.99     72.15 o 
   2  16   6       24.21       48.82    101.83 o 
   3  16   6     2860.14     2519.99    269.69 o 
   4  16   6      264.85      308.16    107.64 o 
   5  16   6      869.33      879.61    125.63 o 
   6  16   6      128.10      156.92     57.14 o 
   7  16   6      377.16      357.57     73.87 o 
  -7  17   6        2.92      -30.69     62.87 o 
  -6  17   6      468.28      484.16     88.29 o 
  -5  17   6       96.02       42.18     64.94 o 
  -4  17   6       64.93      129.03     66.63 o 
  -3  17   6      107.23      166.15     73.25 o 
  -2  17   6      252.18      146.30    139.49 o 
  -1  17   6      327.79      393.91    125.66 o 
   0  17   6       86.81      325.03     95.06 o 
   1  17   6     3269.40     3773.32    328.04 o 
   2  17   6       75.48      245.97    141.59 o 
   3  17   6      349.19      636.79    179.02 o 
   4  17   6       58.80      131.68     78.50 o 
   5  17   6      313.81      447.00    105.07 o 
   6  17   6        0.28       51.60     54.57 o 
  -6  18   6      384.85      309.79     86.06 o 
  -5  18   6      130.62      183.25     73.78 o 
  -4  18   6     1662.16     1850.28    149.28 o 
  -3  18   6      108.44      173.54     70.17 o 
  -2  18   6      668.23      662.96    123.15 o 
  -1  18   6       24.00      125.97     85.29 o 
   0  18   6      190.33      280.85    149.03 o 
   1  18   6      361.47      463.35    177.39 o 
   2  18   6      614.42      744.90    203.89 o 
   3  18   6      488.47      592.15    189.25 o 
   4  18   6        6.05       35.80    141.35 o 
   5  18   6        0.03      148.41     83.72 o 
  -5  19   6      177.29      189.21     73.93 o 
  -4  19   6        8.40      112.59     70.19 o 
  -3  19   6      195.33      246.00     87.87 o 
  -2  19   6      863.07      936.72    207.15 o 
  -1  19   6       31.52      103.23    161.58 o 
   0  19   6      123.00      175.76    147.63 o 
   1  19   6      608.38      873.23    220.87 o 
   2  19   6       51.53       83.46    160.19 o 
   3  19   6     1156.10     1284.51    257.13 o 
   4  19   6       55.15        3.72    156.23 o 
  -3  20   6        3.41      120.90    120.90 o 
  -2  20   6      403.84      522.37    129.73 o 
  -1  20   6     1113.21     1529.79    311.30 o 
   0  20   6      529.51      739.78    245.28 o 
   1  20   6     1001.80      895.79    250.86 o 
   2  20   6       55.69      168.32    185.29 o 
  -7   0   7       83.21      215.52    111.60 o 
  -5   0   7     2579.48     2629.91    141.24 o 
  -3   0   7      167.05      221.83     86.49 o 
  -1   0   7     6819.96     6701.33    209.50 o 
   1   0   7     1192.74     1464.83    131.24 o 
   3   0   7    15171.84    14757.25    411.67 o 
   5   0   7    33583.31    33231.32    847.73 o 
   7   0   7      418.13      618.43     92.64 o 
   9   0   7     7826.16     7895.03    473.23 o 
  11   0   7     1843.14     2040.16    190.60 o 
  -8   1   7       20.36      134.61    109.50 o 
  -7   1   7      303.28      317.47     61.75 o 
  -6   1   7     2645.91     2847.43    252.27 o 
  -5   1   7     2143.15     2407.06    118.44 o 
  -4   1   7      268.16      315.73     49.62 o 
  -3   1   7    11739.84    12141.02    309.70 o 
  -2   1   7     8519.62     8780.82    223.32 o 
  -1   1   7      207.46      282.77     32.35 o 
   0   1   7     6084.95     6270.06    142.80 o 
   1   1   7    15084.91    14492.61    313.03 o 
   2   1   7      542.44      481.38     43.12 o 
   3   1   7    22135.07    21206.92    393.04 o 
   4   1   7     2819.11     2555.48    122.85 o 
   5   1   7      517.91      813.77     75.07 o 
   6   1   7      310.07      374.56     49.83 o 
   7   1   7    12379.21    12194.52    281.48 o 
   8   1   7       13.81       50.49     43.16 o 
   9   1   7     2022.25     2234.12    125.56 o 
  10   1   7      312.66      410.78     68.87 o 
  11   1   7      327.81      399.61     79.01 o 
  -9   2   7     1092.00     1130.80    124.17 o 
  -8   2   7     6815.42     6350.48    390.24 o 
  -7   2   7       57.81       48.19     58.67 o 
  -6   2   7      400.37      232.86     54.70 o 
  -5   2   7       37.11       22.56     40.10 o 
  -4   2   7    14166.40    14587.84    346.34 o 
  -3   2   7     4040.74     3792.85    132.26 o 
  -2   2   7    10101.30    10115.49    250.73 o 
  -1   2   7     5137.23     5191.77    157.93 o 
   0   2   7     2602.45     2676.95    129.01 o 
   1   2   7     1642.95     1717.91     68.20 o 
   2   2   7     4959.32     4889.22    125.94 o 
   3   2   7       75.00      105.90     30.45 o 
   4   2   7       61.47       76.37     30.86 o 
   5   2   7     1765.36     1708.08     98.62 o 
   6   2   7      358.82      292.27     47.51 o 
   7   2   7       23.70       46.55     39.49 o 
   8   2   7      845.56      884.57     81.82 o 
   9   2   7      881.11      900.41     88.96 o 
  10   2   7      566.26      642.82    128.26 o 
  11   2   7       24.36      138.50     68.80 o 
 -10   3   7     1228.90     1163.15    172.74 o 
  -9   3   7        1.79       52.60     63.78 o 
  -8   3   7      249.95      248.20     75.14 o 
  -7   3   7     1946.38     1998.77    135.75 o 
  -6   3   7    13733.25    14258.51    356.12 o 
  -5   3   7      677.51      802.75     88.49 o 
  -4   3   7     6119.22     6107.24    322.56 o 
  -3   3   7     2062.62     2308.41    102.33 o 
  -2   3   7      775.93      754.50     63.59 o 
  -1   3   7     5717.17     5517.80    166.49 o 
   0   3   7     4325.05     4178.04    138.31 o 
   1   3   7      108.18       65.67     34.92 o 
   2   3   7      512.29      501.22     43.68 o 
   3   3   7     4004.37     3831.46    130.98 o 
   4   3   7       12.95       72.05     30.36 o 
   5   3   7      739.48      795.96     64.02 o 
   6   3   7     1374.22     1247.42     81.40 o 
   7   3   7       75.28       33.42     37.35 o 
   8   3   7      816.69      927.68     84.35 o 
   9   3   7      172.94      280.03     59.65 o 
  10   3   7      101.52      164.60     59.76 o 
  11   3   7        0.65       87.72     65.31 o 
 -11   4   7       21.34      -51.85     96.72 o 
 -10   4   7        3.24       34.18     89.39 o 
  -9   4   7      148.15      239.90     81.89 o 
  -8   4   7      264.29      242.02     75.50 o 
  -7   4   7     1282.47     1642.47    135.71 o 
  -6   4   7     1076.46     1298.90    177.86 o 
  -5   4   7     6003.72     6346.01    199.81 o 
  -4   4   7     1937.51     2059.69    113.69 o 
  -3   4   7     2857.43     2858.55    117.25 o 
  -2   4   7        8.69        3.37     34.84 o 
  -1   4   7    18842.74    18549.99    834.76 o 
   0   4   7     2953.19     2901.13    114.84 o 
   1   4   7    36989.22    36177.70    743.21 o 
   2   4   7     3226.38     2901.21    116.90 o 
   3   4   7     1448.81     1581.68     71.58 o 
   4   4   7      138.86      189.04     40.74 o 
   5   4   7     9666.69     9146.89    216.91 o 
   6   4   7      158.40      180.79     44.78 o 
   7   4   7     1928.57     2052.32    124.16 o 
   8   4   7      160.66      125.49     46.92 o 
   9   4   7        5.25       28.99     47.31 o 
  10   4   7        1.88       65.07     63.59 o 
  11   4   7      155.67      215.35     76.15 o 
 -12   5   7       64.39      180.41    120.66 o 
 -11   5   7     1052.50     1084.65    183.55 o 
 -10   5   7      312.22      326.55    104.04 o 
  -9   5   7       11.40       26.95     68.75 o 
  -8   5   7        9.48      116.76     62.31 o 
  -7   5   7     4405.69     4520.19    213.57 o 
  -6   5   7     5321.26     5296.82    227.77 o 
  -5   5   7     4420.73     3920.22    186.76 o 
  -4   5   7     9854.58     9894.06    354.15 o 
  -3   5   7     2986.92     2992.61    121.59 o 
  -2   5   7     2602.06     2483.17    177.97 o 
  -1   5   7    12084.09    11398.69    497.53 o 
   0   5   7       22.85      -15.72     34.50 o 
   1   5   7      457.36      625.38     63.63 o 
   2   5   7     2703.31     2951.02    148.55 o 
   3   5   7     8096.19     7589.70    218.86 o 
   4   5   7     1233.76     1291.22     74.34 o 
   5   5   7      424.52      492.16     54.02 o 
   6   5   7     1914.88     1692.69     93.11 o 
   7   5   7     1353.63     1359.50     91.28 o 
   8   5   7      498.91      424.75     62.39 o 
   9   5   7       67.46       91.71     60.48 o 
  10   5   7      410.18      415.44     92.06 o 
  11   5   7      212.06      261.61    106.69 o 
 -12   6   7      134.28      241.09    111.60 o 
 -11   6   7      432.82      338.30    109.91 o 
 -10   6   7        3.79       91.30     83.14 o 
  -9   6   7     4675.78     4549.60    235.98 o 
  -8   6   7     2373.98     2171.98    170.96 o 
  -7   6   7     3906.84     3641.09    550.65 o 
  -6   6   7     1391.49     1156.38    120.01 o 
  -5   6   7       67.27       79.58     58.35 o 
  -4   6   7      829.01      847.99    122.00 o 
  -3   6   7    11364.05    11266.30    288.97 o 
  -2   6   7      468.97      469.16     75.73 o 
  -1   6   7     6297.41     6261.75    259.73 o 
   0   6   7      625.84      661.69    129.15 o 
   1   6   7      381.62      384.47     52.37 o 
   2   6   7      184.55      184.86     42.58 o 
   3   6   7        5.02      -42.81     28.54 o 
   4   6   7     2802.13     2572.05    119.24 o 
   5   6   7      546.79      710.08    150.38 o 
   6   6   7     1178.99     1106.86    116.30 o 
   7   6   7      251.78      306.24     64.67 o 
   8   6   7     1111.84      999.73    101.77 o 
   9   6   7      167.04      217.24     73.79 o 
  10   6   7     1256.34     1353.49    132.54 o 
  11   6   7       23.66       59.86     96.86 o 
 -11   7   7      637.82      660.66    140.89 o 
 -10   7   7       20.84      147.65     85.13 o 
  -9   7   7      150.09      261.90     89.10 o 
  -8   7   7      300.56      239.56     68.16 o 
  -7   7   7     1586.04     1638.08    122.28 o 
  -6   7   7       20.23       74.62     50.59 o 
  -5   7   7     7395.15     7092.86    425.81 o 
  -4   7   7     8346.84     8411.45    305.40 o 
  -3   7   7     7346.92     6706.21    202.59 o 
  -2   7   7    10521.98     9830.59    309.33 o 
  -1   7   7        9.09       97.68     95.03 o 
   0   7   7      198.60      245.11     48.04 o 
   1   7   7     7418.36     6918.86    244.39 o 
   2   7   7    11033.07    10356.47    275.40 o 
   3   7   7     5456.22     5172.38    175.68 o 
   4   7   7     8709.22     8110.82    239.42 o 
   5   7   7        3.74       15.72     41.21 o 
   6   7   7      545.07      415.16     66.28 o 
   7   7   7     1468.27     1420.65     95.47 o 
   8   7   7     1373.48     1352.01    138.77 o 
   9   7   7     1163.97     1102.08    144.90 o 
  10   7   7      144.82      194.23     93.38 o 
 -11   8   7        0.51      -50.06     84.55 o 
 -10   8   7      792.45      686.41    110.83 o 
  -9   8   7      273.35      494.50     90.47 o 
  -8   8   7      815.23      790.05     97.11 o 
  -7   8   7       21.13      -29.10     50.82 o 
  -6   8   7     1718.01     1855.89    126.01 o 
  -5   8   7      993.03     1204.04    101.77 o 
  -4   8   7      471.29      341.70     64.84 o 
  -3   8   7     1232.15     1297.12    206.45 o 
  -2   8   7     6873.53     6828.52    207.02 o 
  -1   8   7      746.57      806.22    112.02 o 
   0   8   7    12425.88    12047.14    308.47 o 
   1   8   7      928.45      919.21     80.92 o 
   2   8   7      654.01      601.25     66.06 o 
   3   8   7     3056.83     2887.51    198.75 o 
   4   8   7     6361.81     6039.99    239.61 o 
   5   8   7     6032.87     6032.65    203.58 o 
   6   8   7     3084.43     3102.54    143.56 o 
   7   8   7      141.35      248.78    124.03 o 
   8   8   7      206.90      109.22     56.57 o 
   9   8   7     1623.46     1987.14    187.25 o 
  10   8   7     1404.02     1534.01    353.15 o 
 -11   9   7      477.25      471.93     98.53 o 
 -10   9   7      304.02      264.96     76.39 o 
  -9   9   7       90.90       87.26     63.82 o 
  -8   9   7       48.84       85.94     62.98 o 
  -7   9   7      333.39      420.67     79.18 o 
  -6   9   7      352.89      338.05     70.94 o 
  -5   9   7     1064.77     1157.06    103.59 o 
  -4   9   7     2031.40     2280.21    134.68 o 
  -3   9   7      360.85      464.32     73.70 o 
  -2   9   7      208.98      239.19     57.89 o 
  -1   9   7      549.13      612.32     84.13 o 
   0   9   7     5165.81     5218.79    265.02 o 
   1   9   7     2904.88     2749.64    189.60 o 
   2   9   7     1187.10     1309.52     95.68 o 
   3   9   7     5599.69     5141.61    180.87 o 
   4   9   7        4.54       70.28     45.61 o 
   5   9   7      610.97      768.02     81.80 o 
   6   9   7     2959.27     3106.21    160.14 o 
   7   9   7     5163.92     5456.96    382.56 o 
   8   9   7     1558.61     1682.94    125.47 o 
   9   9   7      824.60      806.62    133.19 o 
  10   9   7       53.00       83.71     94.79 o 
 -10  10   7      203.32      334.58     87.73 o 
  -9  10   7      316.01      340.70     83.48 o 
  -8  10   7     1757.32     1567.01    131.63 o 
  -7  10   7      359.21      445.10     80.08 o 
  -6  10   7        2.07       46.03     55.26 o 
  -5  10   7      405.83      469.87     78.99 o 
  -4  10   7     2497.82     2475.36    238.44 o 
  -3  10   7      861.84      956.15     96.75 o 
  -2  10   7     4929.50     5108.37    189.41 o 
  -1  10   7      244.30      270.89     55.62 o 
   0  10   7      319.79      387.46     63.00 o 
   1  10   7     3263.18     3275.25    141.04 o 
   2  10   7     5687.78     5852.62    195.94 o 
   3  10   7        2.06       21.51     51.59 o 
   4  10   7     1134.30     1243.86    100.96 o 
   5  10   7      510.07      578.37     75.68 o 
   6  10   7        1.29      -40.06     87.18 o 
   7  10   7       32.31       81.29     66.39 o 
   8  10   7       24.60       71.56     53.82 o 
   9  10   7      593.28      536.62    211.10 o 
 -10  11   7      158.85      279.18     78.52 o 
  -9  11   7       17.40      100.91     73.56 o 
  -8  11   7      586.08      854.02    106.98 o 
  -7  11   7       69.93      132.32     66.66 o 
  -6  11   7     5736.60     5717.25    221.24 o 
  -5  11   7      227.06      430.45     80.31 o 
  -4  11   7     1176.17     1063.33    103.56 o 
  -3  11   7      340.46      416.38     83.35 o 
  -2  11   7     2180.81     2258.80    133.13 o 
  -1  11   7        7.87       61.67     52.57 o 
   0  11   7     5011.52     4952.07    230.60 o 
   1  11   7      125.75      198.55     53.68 o 
   2  11   7      916.69      894.22     83.90 o 
   3  11   7       11.20       25.06     42.82 o 
   4  11   7      895.05      900.22    122.36 o 
   5  11   7      192.04      146.04     71.07 o 
   6  11   7       20.44        6.75    105.78 o 
   7  11   7       26.55       26.17     71.61 o 
   8  11   7      377.74      411.97     73.78 o 
   9  11   7       47.64       39.38     83.15 o 
 -10  12   7      248.77      334.89     83.53 o 
  -9  12   7       17.45       75.95     76.14 o 
  -8  12   7      437.61      443.39     90.91 o 
  -7  12   7       88.95      136.99     67.13 o 
  -6  12   7      418.55      459.17     83.85 o 
  -5  12   7       79.86      154.40     65.08 o 
  -4  12   7     3433.10     3117.10    166.23 o 
  -3  12   7        2.08       -2.93     52.32 o 
  -2  12   7       13.33      -20.48     48.51 o 
  -1  12   7     3480.10     3606.17    161.34 o 
   0  12   7     4362.70     4507.63    171.44 o 
   1  12   7     1570.19     1439.96    105.83 o 
   2  12   7     2009.61     2016.03    119.30 o 
   3  12   7       80.44       16.71     43.14 o 
   4  12   7      861.82      997.93     95.49 o 
   5  12   7     1203.04     1166.88    132.77 o 
   6  12   7     2350.66     2412.20    279.80 o 
   7  12   7      221.57      198.14     79.98 o 
   8  12   7        1.30      -50.85     43.36 o 
   9  12   7      110.28      108.14     59.48 o 
  -9  13   7      101.42       17.90     75.34 o 
  -8  13   7      109.28       82.34     73.94 o 
  -7  13   7      669.42      866.97    110.85 o 
  -6  13   7       10.91      125.26     64.70 o 
  -5  13   7     1573.50     1716.02    135.29 o 
  -4  13   7     1763.26     1997.93    141.01 o 
  -3  13   7      302.96      257.69     68.94 o 
  -2  13   7     5157.46     5152.84    284.59 o 
  -1  13   7     2128.61     2051.65    133.06 o 
   0  13   7      265.65      445.99    102.88 o 
   1  13   7      184.39      227.94     55.69 o 
   2  13   7     1392.59     1689.47    118.10 o 
   3  13   7      137.45      207.73     66.28 o 
   4  13   7     1906.25     2031.88    164.28 o 
   5  13   7       10.35        1.00     60.71 o 
   6  13   7      101.87       42.73     66.90 o 
   7  13   7      327.00      426.95     95.89 o 
   8  13   7       18.40      -35.93     45.09 o 
  -9  14   7      902.50     1172.14    134.77 o 
  -8  14   7        1.55      -91.65     61.10 o 
  -7  14   7     1877.19     1813.37    146.77 o 
  -6  14   7       79.51       58.82     61.58 o 
  -5  14   7      136.34      130.05    105.63 o 
  -4  14   7      377.44      355.35     75.68 o 
  -3  14   7     1765.79     1929.59    138.11 o 
  -2  14   7        6.34       13.45     56.93 o 
  -1  14   7      937.63     1175.58    190.18 o 
   0  14   7      192.39      256.56     86.53 o 
   1  14   7      197.56      165.54     86.49 o 
   2  14   7       72.65      100.39     52.12 o 
   3  14   7      198.92      255.05     74.01 o 
   4  14   7      620.79      470.11     94.93 o 
   5  14   7      445.83      366.12     92.26 o 
   6  14   7      265.08      177.66     80.46 o 
   7  14   7      139.25      176.88     72.77 o 
   8  14   7        2.75       17.41     55.80 o 
  -8  15   7        9.75       -6.92     72.33 o 
  -7  15   7      171.69      181.00     70.05 o 
  -6  15   7      666.33      821.29    115.10 o 
  -5  15   7      546.82      624.50     94.85 o 
  -4  15   7     1273.77     1286.34    132.06 o 
  -3  15   7      124.93      108.12     66.25 o 
  -2  15   7     2295.38     2354.17    152.46 o 
  -1  15   7        0.54       55.65     75.56 o 
   0  15   7      138.58      207.47     88.74 o 
   1  15   7       37.29       58.13     71.87 o 
   2  15   7     4899.32     5578.61    476.14 o 
   3  15   7       79.40      134.07     77.68 o 
   4  15   7     2573.72     2732.46    246.44 o 
   5  15   7       53.67       83.27     69.81 o 
   6  15   7      253.15      344.69     90.90 o 
   7  15   7      112.76      134.06     53.19 o 
  -7  16   7       95.32      228.37     72.91 o 
  -6  16   7      746.99      885.57    111.72 o 
  -5  16   7        9.75       55.77     62.92 o 
  -4  16   7      532.98      686.53     98.61 o 
  -3  16   7     1035.72      804.36    104.98 o 
  -2  16   7      444.99      600.58    211.68 o 
  -1  16   7     1099.47     1065.25    145.76 o 
   0  16   7     4760.77     4684.30    252.81 o 
   1  16   7      421.63      564.07    118.13 o 
   2  16   7      584.87      755.83    173.21 o 
   3  16   7       50.50      266.73     82.19 o 
   4  16   7     1692.19     1862.90    169.48 o 
   5  16   7      114.82      279.59    181.81 o 
   6  16   7     1507.07     1632.99    168.32 o 
  -6  17   7        1.18      -85.79     57.19 o 
  -5  17   7     1089.77     1144.02    128.76 o 
  -4  17   7       29.69       69.96     64.14 o 
  -3  17   7      218.49      356.92    106.25 o 
  -2  17   7      168.49      305.24    100.25 o 
  -1  17   7       34.83      -54.65     75.71 o 
   0  17   7      415.78      393.61    102.90 o 
   1  17   7      116.12      500.55    158.09 o 
   2  17   7      891.24      988.55    195.06 o 
   3  17   7        2.53      193.90    106.48 o 
   4  17   7       21.40       87.03     70.43 o 
   5  17   7       34.75       23.23     67.50 o 
  -5  18   7       86.77       96.60     67.72 o 
  -4  18   7       94.73       93.44     67.94 o 
  -3  18   7      508.68      729.02    229.70 o 
  -2  18   7       97.58      147.74     92.32 o 
  -1  18   7       11.35       12.99     78.24 o 
   0  18   7      107.80      -14.65     99.27 o 
   1  18   7     1101.77     1448.65    231.33 o 
   2  18   7      450.50      532.64    155.07 o 
   3  18   7      182.79      165.07    121.13 o 
   4  18   7      584.94      788.61    200.64 o 
  -3  19   7      501.24      427.98    106.79 o 
  -2  19   7      310.63      283.41    136.70 o 
  -1  19   7     1025.68      895.09    200.87 o 
   0  19   7      276.88      447.08    152.75 o 
   1  19   7      119.18      126.71    119.97 o 
   2  19   7       51.98       38.59    130.43 o 
  -6   0   8    16482.52    18041.02    789.54 o 
  -4   0   8    11705.40     9863.17    490.79 o 
  -2   0   8       29.49      -12.55     70.91 o 
   0   0   8    45512.46    46886.80   1700.67 o 
   2   0   8    21976.65    21293.17    560.02 o 
   4   0   8      126.54      255.77    196.22 o 
   6   0   8    10332.17     9840.54    338.93 o 
   8   0   8      822.09     1022.42    127.60 o 
  10   0   8     1233.31     1204.47    150.49 o 
  -8   1   8      713.40      781.63    165.07 o 
  -7   1   8       69.63       43.72     72.25 o 
  -6   1   8       79.83      228.19     82.29 o 
  -5   1   8     2367.72     2726.87    288.87 o 
  -4   1   8     3395.38     3474.75    198.43 o 
  -3   1   8     5145.99     5139.99    221.03 o 
  -2   1   8    13199.95    12779.40    406.84 o 
  -1   1   8     1387.78     1521.34     86.40 o 
   0   1   8      287.44      310.25     59.34 o 
   1   1   8        9.51       28.53     35.57 o 
   2   1   8    12229.27    11789.40    292.48 o 
   3   1   8      555.68      579.04     52.71 o 
   4   1   8     9867.29     9389.70    216.58 o 
   5   1   8      493.25      548.87     58.99 o 
   6   1   8       39.96      116.99     73.32 o 
   7   1   8      733.29      686.11     71.65 o 
   8   1   8     4955.29     5002.01    169.86 o 
   9   1   8      211.09      170.82     57.29 o 
  10   1   8      869.54      908.50     97.20 o 
  -9   2   8      872.34      993.66    202.73 o 
  -8   2   8        0.51      -56.50     90.21 o 
  -7   2   8     3736.48     3587.56    289.22 o 
  -6   2   8        3.84       23.33     69.54 o 
  -5   2   8      362.23      443.60     91.12 o 
  -4   2   8     1499.11     1438.67    246.21 o 
  -3   2   8     3680.01     3681.47    136.73 o 
  -2   2   8     2621.95     2496.91    107.84 o 
  -1   2   8     7081.14     6782.28    196.29 o 
   0   2   8     3247.40     3368.05    194.11 o 
   1   2   8      156.76      246.22     45.69 o 
   2   2   8      261.06      172.42     53.59 o 
   3   2   8       39.77      115.70     42.69 o 
   4   2   8     3262.90     2931.48    106.75 o 
   5   2   8      828.68      899.44     70.72 o 
   6   2   8     3658.73     3536.15    129.80 o 
   7   2   8       75.08       -3.32     49.18 o 
   8   2   8      333.24      525.05     72.65 o 
   9   2   8      604.95      646.02     79.35 o 
  10   2   8      214.09      269.87     66.72 o 
  -9   3   8       66.44       16.97    112.76 o 
  -8   3   8       40.09      200.64    120.66 o 
  -7   3   8     1467.57     1473.52    210.87 o 
  -6   3   8      288.29      416.62    133.22 o 
  -5   3   8     3775.00     4202.13    161.67 o 
  -4   3   8       17.65      105.41     46.44 o 
  -3   3   8       17.00       29.46     38.76 o 
  -2   3   8      575.00      713.94    107.07 o 
  -1   3   8    11664.12    11522.42    350.51 o 
   0   3   8     2071.38     1841.95     94.85 o 
   1   3   8     7885.60     7596.86    294.32 o 
   2   3   8      300.66      287.54     51.21 o 
   3   3   8       57.19      146.91     51.02 o 
   4   3   8     1162.92     1393.64    129.67 o 
   5   3   8      112.89      123.02     47.07 o 
   6   3   8       50.72       57.57     39.86 o 
   7   3   8       84.72       71.69     44.01 o 
   8   3   8        0.04      -12.61     45.15 o 
   9   3   8        2.08      -40.13     48.30 o 
  10   3   8      129.26      103.11     60.03 o 
 -10   4   8        2.35      -44.64    116.71 o 
  -9   4   8      245.72      255.97    142.05 o 
  -8   4   8     1739.22     2018.95    254.11 o 
  -7   4   8      147.52      240.24     74.24 o 
  -6   4   8     1491.29     1376.18    263.41 o 
  -5   4   8        2.00      -17.72     45.95 o 
  -4   4   8       48.98      -18.82     69.04 o 
  -3   4   8      990.30     1155.90    110.98 o 
  -2   4   8       89.68      160.95     47.37 o 
  -1   4   8      359.93      424.60     58.27 o 
   0   4   8     2261.30     2116.68    158.35 o 
   1   4   8      531.08      451.72     56.28 o 
   2   4   8      776.18      836.71    106.91 o 
   3   4   8       66.91       40.13     46.76 o 
   4   4   8     2242.38     2031.98    152.28 o 
   5   4   8      612.13      587.26     72.79 o 
   6   4   8     3334.74     3294.11    148.00 o 
   7   4   8        0.86      -26.86     47.37 o 
   8   4   8        5.27      -35.64     53.23 o 
   9   4   8      100.51       94.27     55.11 o 
  10   4   8      639.57      661.19    103.62 o 
 -10   5   8      932.67      811.16    209.94 o 
  -9   5   8       36.87      152.18     73.76 o 
  -8   5   8      179.22      104.85    102.64 o 
  -7   5   8       34.58       43.67    206.22 o 
  -6   5   8     1019.54     1140.36    147.28 o 
  -5   5   8      366.19      457.35     85.79 o 
  -4   5   8      211.92      183.37     65.94 o 
  -3   5   8       24.53       80.05     43.43 o 
  -2   5   8      108.34      144.80     47.59 o 
  -1   5   8     1420.16     1500.16    117.03 o 
   0   5   8     1005.16      955.94     78.80 o 
   1   5   8     3077.95     3070.54    184.30 o 
   2   5   8     1279.39     1205.88     88.82 o 
   3   5   8      848.90      786.95     75.84 o 
   4   5   8     1318.56     1112.39     91.76 o 
   5   5   8      300.37      414.20     94.74 o 
   6   5   8       68.36      120.48     54.28 o 
   7   5   8       18.12       17.85     50.52 o 
   8   5   8      682.37      851.45    151.53 o 
   9   5   8       56.48       37.78     64.07 o 
  10   5   8       82.15       88.02     84.47 o 
 -11   6   8        0.14      -95.55    149.03 o 
 -10   6   8        6.21      233.87     89.95 o 
  -9   6   8      105.74      250.47    186.81 o 
  -8   6   8     1131.19     1468.85    146.85 o 
  -7   6   8      271.67      243.77     77.02 o 
  -6   6   8      291.38      296.53     78.45 o 
  -5   6   8      179.95      119.16     93.93 o 
  -4   6   8     2075.29     2331.94    278.76 o 
  -3   6   8     5101.45     5073.07    443.40 o 
  -2   6   8     4401.93     4085.64    193.92 o 
  -1   6   8      150.57      149.10     46.65 o 
   0   6   8     2089.11     1844.11    156.67 o 
   1   6   8     1229.75     1125.43     84.52 o 
   2   6   8      315.09      377.71     56.49 o 
   3   6   8      310.42      334.44     57.15 o 
   4   6   8      942.15     1020.84     91.18 o 
   5   6   8      484.94      487.80     70.02 o 
   6   6   8     1179.84     1235.89    105.47 o 
   7   6   8      842.98      984.90    175.18 o 
   8   6   8      547.44      512.83     83.23 o 
   9   6   8      260.73      337.57    103.90 o 
  10   6   8      261.55      387.84    114.56 o 
 -11   7   8      287.22      129.03    163.21 o 
 -10   7   8     1136.46     1007.07    143.91 o 
  -9   7   8       30.07      130.39     82.49 o 
  -8   7   8      480.04      621.05    147.86 o 
  -7   7   8       18.35       71.12     70.44 o 
  -6   7   8      300.43      402.70     85.46 o 
  -5   7   8      718.43      800.41    104.77 o 
  -4   7   8     3220.88     3383.41    203.78 o 
  -3   7   8        5.21       -5.62     42.62 o 
  -2   7   8     3309.53     3177.04    134.72 o 
  -1   7   8     1061.09     1009.89     84.44 o 
   0   7   8      143.91      154.96     47.32 o 
   1   7   8     2203.99     2130.51    109.92 o 
   2   7   8     5500.39     5269.28    302.79 o 
   3   7   8     8892.68     8626.18    253.65 o 
   4   7   8     4595.45     4415.54    169.11 o 
   5   7   8      861.02      989.76     94.00 o 
   6   7   8      119.08      188.34     59.76 o 
   7   7   8     2533.40     2442.68    145.51 o 
   8   7   8      515.64      547.97    109.55 o 
   9   7   8     2637.31     2345.36    384.89 o 
  10   7   8      418.11      406.93    108.31 o 
 -11   8   8      186.80      255.27    105.24 o 
 -10   8   8        4.22      -50.30     78.02 o 
  -9   8   8       58.44      127.87     91.02 o 
  -8   8   8      259.05      313.78    136.36 o 
  -7   8   8     1063.51     1035.86    170.65 o 
  -6   8   8     3464.61     3195.40    190.45 o 
  -5   8   8     2242.84     2461.46    166.22 o 
  -4   8   8     2193.36     2609.39    169.51 o 
  -3   8   8      472.13      408.66    127.17 o 
  -2   8   8        3.45      -21.15     46.14 o 
  -1   8   8     7851.12     8055.68    374.96 o 
   0   8   8     7078.98     7032.69    217.76 o 
   1   8   8    14785.94    13855.20    350.05 o 
   2   8   8     3508.78     3447.57    144.39 o 
   3   8   8      287.89      193.73     55.91 o 
   4   8   8      387.69      467.22     68.96 o 
   5   8   8     4234.34     4119.63    170.99 o 
   6   8   8     2582.20     2546.83    140.01 o 
   7   8   8     4296.61     4580.41    335.72 o 
   8   8   8        1.54       99.38     78.89 o 
   9   8   8        1.45      146.45    121.36 o 
 -10   9   8       17.50       38.83     95.86 o 
  -9   9   8     2121.71     2075.56    189.26 o 
  -8   9   8       86.48       43.83     80.59 o 
  -7   9   8      441.62      384.54    100.91 o 
  -6   9   8     1619.68     1973.33    168.51 o 
  -5   9   8     2026.44     1852.79    161.34 o 
  -4   9   8       70.65      164.11     71.56 o 
  -3   9   8     6285.03     6053.79    259.82 o 
  -2   9   8      861.68      953.96    197.97 o 
  -1   9   8     4182.11     4104.44    252.58 o 
   0   9   8     1353.17     1390.43    100.24 o 
   1   9   8      414.12      507.42    114.23 o 
   2   9   8      929.94      716.91     79.52 o 
   3   9   8     4553.56     4484.42    171.85 o 
   4   9   8     1344.15     1420.18    110.06 o 
   5   9   8      292.67      363.55     66.87 o 
   6   9   8      440.34      398.07     74.43 o 
   7   9   8      139.32       92.83     71.52 o 
   8   9   8     1230.29     1167.36    140.19 o 
   9   9   8      417.99      360.85    102.83 o 
 -10  10   8       17.70       78.24    187.97 o 
  -9  10   8      225.26      177.72     98.26 o 
  -8  10   8     1747.03     2117.45    155.41 o 
  -7  10   8     1392.36     1262.91    120.20 o 
  -6  10   8      923.41      968.26    108.59 o 
  -5  10   8     1238.42     1136.42    109.40 o 
  -4  10   8       89.40       14.27     64.07 o 
  -3  10   8      692.18      602.18    108.57 o 
  -2  10   8      262.76      449.74     95.60 o 
  -1  10   8     1368.40     1589.80    108.09 o 
   0  10   8        0.41        3.76     42.42 o 
   1  10   8      427.48      712.98     79.16 o 
   2  10   8        4.92        7.73     41.43 o 
   3  10   8      609.86      551.03     73.34 o 
   4  10   8     1524.96     1382.11    110.00 o 
   5  10   8       65.00       92.46     63.31 o 
   6  10   8     1372.52     1514.39    155.38 o 
   7  10   8      143.03      126.09     99.27 o 
   8  10   8       24.36       84.43     64.46 o 
   9  10   8       31.66       -9.60     87.88 o 
  -9  11   8       48.29       75.99     79.21 o 
  -8  11   8       69.02       79.60     77.46 o 
  -7  11   8      274.76      352.22     82.50 o 
  -6  11   8       70.59       55.12     63.72 o 
  -5  11   8      645.43      620.71     90.59 o 
  -4  11   8      176.48      138.78     63.58 o 
  -3  11   8      832.71      893.35    167.74 o 
  -2  11   8        0.54       48.66     64.34 o 
  -1  11   8     5825.11     6266.73    286.20 o 
   0  11   8      357.71      458.64     69.07 o 
   1  11   8     2525.73     2415.87    184.93 o 
   2  11   8       66.53       45.32     47.73 o 
   3  11   8       95.84      181.80     55.00 o 
   4  11   8       45.72       65.58     49.28 o 
   5  11   8     1037.54     1183.71    107.25 o 
   6  11   8        0.79        0.64     67.70 o 
   7  11   8        9.49      -12.32     65.70 o 
   8  11   8        5.92        2.82     67.19 o 
  -9  12   8      173.79      229.84     86.42 o 
  -8  12   8       85.03       85.32     73.01 o 
  -7  12   8       79.38       70.34     68.63 o 
  -6  12   8      641.04      643.94     97.20 o 
  -5  12   8      449.27      484.33     83.46 o 
  -4  12   8      312.13      194.58     67.39 o 
  -3  12   8     1261.40     1337.49    119.61 o 
  -2  12   8       58.89      207.42     79.06 o 
  -1  12   8      102.55      109.01     69.39 o 
   0  12   8       50.85       93.59     69.68 o 
   1  12   8     1737.05     1949.57    163.17 o 
   2  12   8      149.31      145.50     56.69 o 
   3  12   8      346.81      438.05     72.65 o 
   4  12   8      982.01     1004.34    101.45 o 
   5  12   8      294.41      171.50     76.36 o 
   6  12   8      522.69      739.20    118.77 o 
   7  12   8        1.99      -13.57     60.96 o 
   8  12   8        0.44       -4.36     47.14 o 
  -8  13   8      242.61      318.08    112.67 o 
  -7  13   8      104.68       93.85     73.15 o 
  -6  13   8       72.70      139.28     67.02 o 
  -5  13   8       71.93       29.37     61.44 o 
  -4  13   8      646.89      630.17    104.80 o 
  -3  13   8      184.08      141.36     68.28 o 
  -2  13   8        2.23       19.47     57.72 o 
  -1  13   8       17.71       18.18     69.68 o 
   0  13   8        2.86      -10.36     65.86 o 
   1  13   8      858.60      839.80    122.87 o 
   2  13   8      488.28      538.42    115.67 o 
   3  13   8      918.55     1015.44    102.30 o 
   4  13   8      174.41      189.71     76.42 o 
   5  13   8       11.24      -22.20    201.45 o 
   6  13   8      161.54      362.46     85.86 o 
   7  13   8      191.67      248.43     78.24 o 
  -8  14   8      141.66      244.78     87.89 o 
  -7  14   8      390.34      372.52     88.15 o 
  -6  14   8       86.71       81.12     67.39 o 
  -5  14   8      665.27      739.94    103.64 o 
  -4  14   8     1017.92     1053.39    115.87 o 
  -3  14   8      279.82      354.55     78.76 o 
  -2  14   8     2420.18     2680.31    257.02 o 
  -1  14   8      163.33       51.73     78.76 o 
   0  14   8        3.66       -0.47     71.40 o 
   1  14   8      378.02      384.43    149.72 o 
   2  14   8      718.09      844.71     97.94 o 
   3  14   8      571.25      538.73     98.87 o 
   4  14   8       29.36       63.37     67.46 o 
   5  14   8       13.64       69.80     70.44 o 
   6  14   8        4.35      -59.51     50.64 o 
   7  14   8      251.74      365.19     99.09 o 
  -7  15   8        1.33        8.20     66.16 o 
  -6  15   8      214.92      289.81    198.29 o 
  -5  15   8      109.01      150.90     71.08 o 
  -4  15   8      419.96      525.12     91.43 o 
  -3  15   8     1059.47     1230.75    124.84 o 
  -2  15   8      416.00      322.48     99.26 o 
  -1  15   8      129.70      195.66     92.30 o 
   0  15   8      612.28      744.15    217.61 o 
   1  15   8      251.39      312.92     94.17 o 
   2  15   8       73.87      108.87     80.46 o 
   3  15   8     3043.02     3548.59    207.24 o 
   4  15   8        1.99        6.13     65.70 o 
   5  15   8      489.31      449.31     97.24 o 
   6  15   8        9.06       60.66     73.35 o 
  -6  16   8        0.60       18.59     66.02 o 
  -5  16   8      724.34      865.90    108.48 o 
  -4  16   8       34.42      -12.93     62.24 o 
  -3  16   8       72.13       78.35     83.06 o 
  -2  16   8      151.77      115.50     85.90 o 
  -1  16   8     2310.16     1887.69    251.90 o 
   0  16   8       95.62      199.02     92.50 o 
   1  16   8     4037.52     4554.39    466.14 o 
   2  16   8        6.96       73.47    108.11 o 
   3  16   8       27.86       28.60     99.51 o 
   4  16   8      182.15      209.85     83.75 o 
   5  16   8     1855.12     1869.37    177.42 o 
  -5  17   8        4.87      101.15     72.71 o 
  -4  17   8     1325.40     1546.53    139.37 o 
  -3  17   8      935.75      993.99    142.16 o 
  -2  17   8      143.93      144.84     81.82 o 
  -1  17   8      967.34     1425.87    168.74 o 
   0  17   8      404.97      545.62    113.16 o 
   1  17   8       14.32      -74.16    104.85 o 
   2  17   8      444.44      497.30    152.75 o 
   3  17   8     1245.50     1768.32    258.30 o 
   4  17   8      113.02       53.01    112.99 o 
  -3  18   8      102.22      284.22     98.55 o 
  -2  18   8      638.69      677.82    124.50 o 
  -1  18   8        0.03      115.50     78.97 o 
   0  18   8      219.67      370.12    149.49 o 
   1  18   8       81.99      218.08    130.43 o 
   2  18   8       54.44       36.50    124.38 o 
  -7   0   9      696.06      809.53    176.93 o 
  -5   0   9     1998.80     2264.92    241.79 o 
  -3   0   9     5355.33     5123.16    326.65 o 
  -1   0   9     3546.19     4053.01    282.01 o 
   3   0   9     9250.14     8592.84    444.06 o 
   5   0   9     4058.10     4383.37    308.05 o 
   7   0   9     9651.96     9409.07    348.04 o 
   9   0   9     1341.02     1247.00    167.04 o 
  -8   1   9      428.66      294.80    139.49 o 
  -7   1   9     2311.33     2462.54    262.02 o 
  -6   1   9     1347.10     1836.90    240.16 o 
  -5   1   9     2703.25     3119.99    189.35 o 
  -4   1   9     9965.74     9792.00    389.07 o 
  -3   1   9     1358.39     1468.03    133.43 o 
  -2   1   9     1713.46     1560.13    134.27 o 
  -1   1   9    14277.41    13527.56    437.38 o 
   0   1   9      927.62     1014.89    111.99 o 
   1   1   9     4835.22     4741.59    215.83 o 
   2   1   9     2767.19     2560.18    212.50 o 
   3   1   9     5788.92     5464.08    234.43 o 
   4   1   9      105.36      153.49     51.18 o 
   5   1   9     5974.50     5665.13    197.17 o 
   6   1   9       23.44       19.69     47.80 o 
   7   1   9      163.59      264.91     82.68 o 
   8   1   9      641.81      655.46    136.35 o 
   9   1   9     1294.82     1361.71    131.10 o 
  10   1   9        0.09       67.49     92.38 o 
  -8   2   9     1825.31     2072.65    254.81 o 
  -7   2   9       19.54      -79.28    102.99 o 
  -6   2   9     7725.97     7734.91    323.60 o 
  -5   2   9      367.42      560.29    103.88 o 
  -4   2   9      459.66      601.83     97.62 o 
  -3   2   9     5702.32     5361.39    240.53 o 
  -2   2   9     5576.00     5544.17    241.24 o 
  -1   2   9     2227.47     2065.81    145.57 o 
   0   2   9     1061.62     1216.39    175.76 o 
   1   2   9      223.26      123.40     99.04 o 
   2   2   9      351.22      366.65     57.20 o 
   3   2   9      213.36      204.79     53.30 o 
   4   2   9     1040.10     1116.01     90.76 o 
   5   2   9       20.36       96.66     49.83 o 
   6   2   9      921.00      892.87     93.59 o 
   7   2   9      274.70      257.12     68.99 o 
   8   2   9        0.28       23.20     59.63 o 
   9   2   9      128.53      139.59     70.57 o 
  10   2   9      636.02      625.79    100.80 o 
  -9   3   9       20.68       90.90    128.57 o 
  -8   3   9     2828.00     3028.89    304.33 o 
  -7   3   9      889.01     1031.33    202.73 o 
  -6   3   9      397.15      620.98    160.65 o 
  -5   3   9      321.18      306.26     86.49 o 
  -4   3   9      375.21      396.04     93.46 o 
  -3   3   9      955.22     1325.05    195.29 o 
  -2   3   9       25.83        1.84    116.13 o 
  -1   3   9      282.40      299.40     76.37 o 
   0   3   9      586.75      635.77     68.17 o 
   1   3   9      387.11      494.29     62.45 o 
   2   3   9       46.17      -37.12     36.47 o 
   3   3   9     1547.82     1639.47    107.42 o 
   4   3   9     3799.18     3658.31    149.79 o 
   5   3   9      358.70      451.24     71.47 o 
   6   3   9      668.75      693.32     85.28 o 
   7   3   9      670.21      754.44     95.95 o 
   8   3   9      731.49      771.97     98.24 o 
   9   3   9      531.66      451.02     90.05 o 
  10   3   9       10.33       89.44     75.71 o 
  -9   4   9        0.63       72.30    126.24 o 
  -8   4   9       48.99       19.99    116.48 o 
  -7   4   9      670.75      716.30    177.62 o 
  -6   4   9       40.54      146.93    114.39 o 
  -5   4   9      145.80      249.23    123.45 o 
  -4   4   9      401.21      427.42     88.52 o 
  -3   4   9     5783.39     5696.65    250.28 o 
  -2   4   9        0.00       53.28     43.63 o 
  -1   4   9     3223.47     3194.20    165.88 o 
   0   4   9      399.74      459.65     61.54 o 
   1   4   9      172.96      287.79     62.52 o 
   2   4   9      929.65      967.81     86.88 o 
   3   4   9      399.92      360.12     60.54 o 
   4   4   9       22.41       66.73     45.06 o 
   5   4   9      999.16     1086.63    117.80 o 
   6   4   9      209.94      250.14     65.92 o 
   7   4   9      710.90      887.48    102.22 o 
   8   4   9       10.49      -23.33     53.82 o 
   9   4   9      493.39      585.38     96.59 o 
 -10   5   9      359.70      235.75    156.70 o 
  -9   5   9      672.31      454.75    165.30 o 
  -8   5   9      713.25      607.73    175.30 o 
  -7   5   9      643.39      708.17    172.51 o 
  -6   5   9       61.73      -55.10     98.11 o 
  -5   5   9     1747.77     1782.97    240.16 o 
  -4   5   9      896.81      988.98     92.33 o 
  -3   5   9     2000.97     1734.77    109.84 o 
  -2   5   9      122.34      110.58     48.29 o 
  -1   5   9      516.54      700.69     76.51 o 
   0   5   9      452.96      547.54     67.87 o 
   1   5   9        6.03        3.30     38.39 o 
   2   5   9       33.27      -54.00     36.00 o 
   3   5   9      643.52      673.88     76.99 o 
   4   5   9      559.83      566.84     73.02 o 
   5   5   9      161.89      123.13     53.12 o 
   6   5   9      668.92      419.08    185.76 o 
   7   5   9     1512.93     1753.55    223.22 o 
   8   5   9       34.29       70.96     66.04 o 
   9   5   9     1267.91     1618.24    142.05 o 
 -10   6   9       95.42      143.68    161.81 o 
  -9   6   9      104.33      117.64    143.91 o 
  -8   6   9      856.81      884.86    191.57 o 
  -7   6   9     1125.97     1533.74    239.00 o 
  -6   6   9      454.94      387.79    142.05 o 
  -5   6   9     3298.04     3100.22    177.45 o 
  -4   6   9       66.03      127.59     65.11 o 
  -3   6   9      156.87      137.91     51.48 o 
  -2   6   9     3941.56     3858.73    153.47 o 
  -1   6   9       35.92      109.93     57.25 o 
   0   6   9       14.29       80.55     44.15 o 
   1   6   9       36.62       41.70     42.08 o 
   2   6   9     4753.72     4439.50    178.29 o 
   3   6   9      115.18       36.29     45.37 o 
   4   6   9     1075.85     1240.48    116.21 o 
   5   6   9      180.54      226.81     62.10 o 
   6   6   9      726.75      734.09    150.56 o 
   7   6   9       52.14      106.38     64.85 o 
   8   6   9      311.17      360.45    128.33 o 
   9   6   9      319.00      303.73    104.26 o 
 -10   7   9       27.34     -189.94    129.26 o 
  -9   7   9      435.37      699.10    193.43 o 
  -8   7   9      335.18      384.77    160.88 o 
  -7   7   9      847.46      975.87    133.22 o 
  -6   7   9     4084.59     4451.88    280.96 o 
  -5   7   9       52.81       96.19     63.69 o 
  -4   7   9     3219.77     2970.10    173.99 o 
  -3   7   9     2054.64     1927.81    175.41 o 
  -2   7   9      856.55     1151.40    120.91 o 
  -1   7   9     1887.51     1711.65    110.27 o 
   0   7   9    11665.99    11641.13    424.66 o 
   1   7   9     1151.20      906.04     84.24 o 
   2   7   9      710.34      771.08     96.41 o 
   3   7   9     1265.31     1284.68    103.67 o 
   4   7   9     1654.66     1749.34    143.83 o 
   5   7   9     1700.44     1465.84    116.32 o 
   6   7   9      875.40      873.71    110.86 o 
   7   7   9      238.74      261.19     69.96 o 
   8   7   9      297.97      275.30     98.41 o 
   9   7   9      185.91      235.88    102.24 o 
 -10   8   9       97.61       47.20    158.56 o 
  -9   8   9        0.83       82.53    149.72 o 
  -8   8   9      172.09       62.56     79.45 o 
  -7   8   9       57.15      200.75     87.07 o 
  -6   8   9      835.87      729.11    129.26 o 
  -5   8   9      203.98      279.12     82.54 o 
  -4   8   9     2384.58     2512.46    171.37 o 
  -3   8   9      861.43      820.11    112.39 o 
  -2   8   9     1343.55     1326.20    136.35 o 
  -1   8   9      995.03     1049.13     92.73 o 
   0   8   9     2053.94     2185.09    139.44 o 
   1   8   9     6777.57     6423.19    212.62 o 
   2   8   9     6982.95     6921.14    224.83 o 
   3   8   9     3588.29     3421.95    240.64 o 
   4   8   9      346.11      356.60     70.96 o 
   5   8   9     1146.58     1103.17    107.49 o 
   6   8   9     2318.70     2392.19    151.54 o 
   7   8   9     3183.35     3187.07    183.32 o 
   8   8   9     1128.23     1516.49    163.78 o 
   9   8   9      254.45      247.83    127.40 o 
  -9   9   9      131.00      132.00     92.68 o 
  -8   9   9      841.92      800.11    182.74 o 
  -7   9   9        1.40      -12.53     72.40 o 
  -6   9   9       46.15       42.87     71.23 o 
  -5   9   9     1751.25     2152.34    176.18 o 
  -4   9   9     2985.85     2920.85    187.97 o 
  -3   9   9       18.94      -27.90     59.16 o 
  -2   9   9     7160.44     7170.20    297.52 o 
  -1   9   9     3162.18     2989.46    234.13 o 
   0   9   9      991.99     1087.43    128.92 o 
   1   9   9     1700.83     1804.34    119.45 o 
   2   9   9     2342.62     2594.80    131.88 o 
   3   9   9     1163.66     1254.39    105.80 o 
   4   9   9     4874.43     5287.37    203.80 o 
   5   9   9     2356.73     2213.21    144.13 o 
   6   9   9     1843.01     1762.28    135.66 o 
   7   9   9       25.63       69.80     71.00 o 
   8   9   9       14.82      -84.89    126.82 o 
  -9  10   9      521.50      630.21    131.87 o 
  -8  10   9      213.09      187.61     93.56 o 
  -7  10   9     1961.45     2155.68    188.19 o 
  -6  10   9     2581.49     2470.85    196.30 o 
  -5  10   9      518.23      540.30    124.03 o 
  -4  10   9      557.24      585.90    109.62 o 
  -3  10   9     3344.05     3310.11    274.57 o 
  -2  10   9      903.86      882.35    119.03 o 
  -1  10   9     3252.92     3387.92    281.89 o 
   0  10   9     1613.93     1750.95    145.89 o 
   1  10   9      398.99      374.98     87.12 o 
   2  10   9      288.07      335.01    110.80 o 
   3  10   9      121.62      202.07     58.95 o 
   4  10   9       44.04       -0.73     50.22 o 
   5  10   9       64.20       -8.38     78.58 o 
   6  10   9       56.62        6.53     96.02 o 
   7  10   9      108.84      136.07     84.39 o 
   8  10   9      117.88       96.23     76.03 o 
  -9  11   9      134.19      473.35    212.26 o 
  -8  11   9     1105.59     1112.06    153.39 o 
  -7  11   9        0.32       67.07     89.04 o 
  -6  11   9      295.68      191.65     88.18 o 
  -5  11   9     1211.37     1030.08    138.92 o 
  -4  11   9       11.50      -29.45     65.07 o 
  -3  11   9     1090.81     1215.08    146.17 o 
  -2  11   9      126.82      120.52     76.09 o 
  -1  11   9      122.58      114.07     72.99 o 
   0  11   9      400.00      390.09     66.90 o 
   1  11   9        1.22        0.55     44.62 o 
   2  11   9      268.72      357.95     69.82 o 
   3  11   9      175.76      305.00     70.10 o 
   4  11   9     1983.85     1909.95    135.73 o 
   5  11   9       45.19       48.45     51.29 o 
   6  11   9      131.26      109.04     71.90 o 
   7  11   9       56.93      147.13    118.92 o 
  -8  12   9      154.97      -39.06     85.96 o 
  -7  12   9       44.99      116.39    128.33 o 
  -6  12   9        9.31      -20.11     76.36 o 
  -5  12   9        3.16     -102.88     68.58 o 
  -4  12   9      407.53      307.61     96.33 o 
  -3  12   9      567.67      481.39    105.59 o 
  -2  12   9      205.60      298.51     95.76 o 
  -1  12   9     1024.43      947.16    128.36 o 
   0  12   9     1343.08     1570.37    162.00 o 
   1  12   9        8.37      -47.29     47.26 o 
   2  12   9     1971.67     1948.18    133.25 o 
   3  12   9       38.26       13.11     56.57 o 
   4  12   9       34.50      110.32     61.80 o 
   5  12   9       23.70       14.15     88.00 o 
   6  12   9      790.05     1086.74    138.23 o 
   7  12   9       82.72      124.58     71.26 o 
  -7  13   9       21.50       46.89     88.14 o 
  -6  13   9       40.60      -24.93     70.22 o 
  -5  13   9      723.99      743.37    123.99 o 
  -4  13   9      251.27      217.31     92.14 o 
  -3  13   9     1331.45     1216.94    150.54 o 
  -2  13   9      125.89      221.54     97.53 o 
  -1  13   9       60.70      -14.81     70.58 o 
   0  13   9       29.35       18.93    187.85 o 
   1  13   9      196.97      198.47     89.64 o 
   2  13   9       35.01        9.06     55.35 o 
   3  13   9      109.76       75.42     59.40 o 
   4  13   9        9.69       18.01     66.48 o 
   5  13   9       67.85      129.39     74.08 o 
   6  13   9      173.35      241.03     79.16 o 
  -7  14   9      573.22      570.63    104.74 o 
  -6  14   9       63.06      248.19     77.67 o 
  -5  14   9      552.96      286.98     79.70 o 
  -4  14   9      222.55      297.20     95.31 o 
  -3  14   9       21.37       11.30    187.15 o 
  -2  14   9      377.75      348.52    102.41 o 
  -1  14   9       21.87      111.02     78.51 o 
   0  14   9      116.77      192.30     90.11 o 
   1  14   9      496.08      623.68    118.81 o 
   2  14   9     1300.67     1190.72    311.19 o 
   3  14   9      192.77      264.60     71.19 o 
   4  14   9      830.02      812.19    124.72 o 
   5  14   9      135.34       72.28     66.81 o 
  -6  15   9     1053.37     1139.72    128.42 o 
  -5  15   9       49.36      193.38     75.91 o 
  -4  15   9      397.58      383.83     99.07 o 
  -3  15   9       11.44      124.60     87.89 o 
  -2  15   9     1201.81     1495.62    277.24 o 
  -1  15   9      313.30      252.23    122.99 o 
   0  15   9     3278.81     3995.62    438.48 o 
   1  15   9      277.36      395.57    105.54 o 
   2  15   9      154.03      297.10     93.15 o 
   3  15   9       49.89       -9.06     67.41 o 
   4  15   9      989.04      910.00    124.97 o 
   5  15   9      184.86      231.53     92.64 o 
  -5  16   9      310.49      377.88     87.59 o 
  -4  16   9     1188.27     1208.89    198.47 o 
  -3  16   9      643.43      681.71    126.64 o 
  -2  16   9     1099.35     1401.10    162.94 o 
  -1  16   9      164.28      436.07    105.00 o 
   0  16   9      314.99      476.45    107.77 o 
   1  16   9       66.15       84.65     86.37 o 
   2  16   9     1382.96     1799.94    263.41 o 
   3  16   9       26.04      390.12    136.70 o 
  -3  17   9      146.50      164.37     79.92 o 
  -2  17   9      889.29      995.05    143.71 o 
  -1  17   9       45.58      105.83    142.28 o 
   0  17   9      294.43      269.10     96.17 o 
   1  17   9      102.04       19.99    105.78 o 
   2  17   9      365.45      434.06    168.79 o 
  -6   0  10     1671.35     1853.18    249.93 o 
  -4   0  10     1003.23     1609.30    222.73 o 
  -2   0  10     6601.99     6683.17    403.37 o 
   0   0  10      944.41      500.09    135.08 o 
   4   0  10     4723.16     4022.55    300.15 o 
   6   0  10      926.40     1017.61    184.83 o 
   8   0  10     1233.48     1068.53    212.26 o 
  -7   1  10      264.52      181.81    137.63 o 
  -6   1  10     1194.83     1383.69    157.73 o 
  -5   1  10      139.68      219.72     90.72 o 
  -4   1  10      798.10      944.42    129.47 o 
  -3   1  10       33.68       79.24     66.90 o 
  -2   1  10      202.81      216.08     80.63 o 
  -1   1  10      322.03      298.22     82.07 o 
   0   1  10     6644.19     6488.73    277.39 o 
   1   1  10     2250.83     1946.64    227.38 o 
   2   1  10     1216.85     1164.34    130.44 o 
   3   1  10       47.33       54.27     81.84 o 
   4   1  10     3270.49     3063.18    184.53 o 
   5   1  10       58.30       62.94     66.75 o 
   6   1  10     3034.96     2738.59    189.58 o 
   7   1  10       16.57        7.36     75.56 o 
   8   1  10        9.03      -10.45     81.37 o 
   9   1  10      183.34      155.82    110.68 o 
  -8   2  10      260.38      408.72    158.09 o 
  -7   2  10      904.12     1093.40    220.17 o 
  -6   2  10        3.10       83.46    125.31 o 
  -5   2  10     1319.50     1246.30    163.91 o 
  -4   2  10     2602.09     3004.54    191.54 o 
  -3   2  10       97.60      189.01     77.42 o 
  -2   2  10     2053.45     2059.57    209.82 o 
  -1   2  10     2072.66     1905.80    155.22 o 
   0   2  10      595.19      743.64    108.34 o 
   1   2  10      314.04      320.25    102.18 o 
   2   2  10     2407.53     2549.72    225.05 o 
   3   2  10       75.86      101.35     63.05 o 
   4   2  10     4068.71     3658.62    200.61 o 
   5   2  10      169.52       80.36     72.16 o 
   6   2  10      530.85      563.77    108.58 o 
   7   2  10      745.17      812.40    127.61 o 
   8   2  10        0.42       63.58     88.51 o 
   9   2  10        1.31      -17.92     99.96 o 
  -8   3  10      223.44      166.70    141.35 o 
  -7   3  10      810.23      849.98    190.87 o 
  -6   3  10       52.18      157.16    136.01 o 
  -5   3  10     1673.65     1796.04    165.62 o 
  -4   3  10       44.71       70.40     71.51 o 
  -3   3  10     3928.79     3722.29    464.75 o 
  -2   3  10     1283.97     1455.83    335.72 o 
  -1   3  10      838.94      663.85    104.24 o 
   0   3  10      339.04      288.29    123.92 o 
   1   3  10       51.47      117.37     63.28 o 
   2   3  10      297.08      369.17     84.04 o 
   3   3  10       15.46       63.02     60.15 o 
   4   3  10     1547.08     1638.64    155.21 o 
   5   3  10       48.89       62.46     64.77 o 
   6   3  10      300.42      313.71     73.30 o 
   7   3  10      233.25      220.83     72.71 o 
   8   3  10      389.50      472.53     92.69 o 
   9   3  10      988.59     1209.29    133.78 o 
  -9   4  10      171.58      203.20    149.49 o 
  -8   4  10      842.27      950.89    203.89 o 
  -7   4  10       34.11       66.03    128.10 o 
  -6   4  10     1712.15     1300.55    222.03 o 
  -5   4  10        0.02      -94.62    106.25 o 
  -4   4  10      599.83      734.56    114.98 o 
  -3   4  10      254.46      198.58     82.62 o 
  -2   4  10      104.90      170.13     76.11 o 
  -1   4  10      314.78      426.48     89.75 o 
   0   4  10     4284.76     4346.89    219.20 o 
   1   4  10      926.97     1010.57    118.70 o 
   2   4  10     7516.39     7459.24    301.57 o 
   3   4  10      309.36      406.32     88.17 o 
   4   4  10      834.09      679.07     86.99 o 
   5   4  10       80.32      -15.94     50.23 o 
   6   4  10     2078.55     2043.02    170.83 o 
   7   4  10      870.53      865.88    105.54 o 
   8   4  10      890.83      980.00    118.79 o 
   9   4  10       19.63        0.37     69.56 o 
  -9   5  10     1185.40     1139.44    233.19 o 
  -8   5  10       35.99       -1.39    124.61 o 
  -7   5  10      329.29      392.44    157.40 o 
  -6   5  10       17.08      151.82    134.61 o 
  -5   5  10      760.72      559.37    162.74 o 
  -4   5  10        0.53      181.57    124.38 o 
  -3   5  10     3683.63     3575.14    203.61 o 
  -2   5  10      373.71      386.09     92.39 o 
  -1   5  10     4195.45     3764.60    203.54 o 
   0   5  10      463.44      626.82    129.61 o 
   1   5  10        6.45      -48.53     50.77 o 
   2   5  10        1.85       42.52     45.05 o 
   3   5  10      152.88      221.94     61.17 o 
   4   5  10     2906.45     2832.32    170.35 o 
   5   5  10       78.36       72.08     67.51 o 
   6   5  10      169.02      134.09     65.88 o 
   7   5  10       24.14       99.79     86.54 o 
   8   5  10      869.18     1329.23    161.47 o 
 -10   6  10      222.60       23.71    161.35 o 
  -9   6  10       58.28      106.71    147.63 o 
  -8   6  10        6.82     -129.26    124.61 o 
  -7   6  10     1540.80     1463.53    242.72 o 
  -6   6  10     1411.21     1453.30    241.56 o 
  -5   6  10     1353.62     1191.51    222.26 o 
  -4   6  10     2435.03     2180.99    275.97 o 
  -3   6  10      703.39      874.63    220.40 o 
  -2   6  10      722.02      677.25    106.05 o 
  -1   6  10     4400.38     3793.31    311.30 o 
   0   6  10      291.29      398.49     64.71 o 
   1   6  10      529.07      651.40     78.64 o 
   2   6  10      469.71      466.42     71.85 o 
   3   6  10     1587.13     1544.32    117.09 o 
   4   6  10     1736.47     1420.97    168.39 o 
   5   6  10      237.90      388.32     76.73 o 
   6   6  10     1699.31     1677.59    133.88 o 
   7   6  10       73.39       76.11     60.67 o 
   8   6  10       10.19      -28.26     79.71 o 
  -9   7  10       19.45       47.20    160.42 o 
  -8   7  10      622.92      561.23    190.64 o 
  -7   7  10       14.34       13.72    129.03 o 
  -6   7  10      818.03      796.98    194.59 o 
  -5   7  10     1360.34     1408.66    235.98 o 
  -4   7  10       15.07       14.18    117.87 o 
  -3   7  10       38.47       99.51    125.54 o 
  -2   7  10     1244.17     1119.10    114.01 o 
  -1   7  10     4403.18     4495.20    174.42 o 
   0   7  10     2484.73     2586.94    205.49 o 
   1   7  10     7773.92     7956.60    298.45 o 
   2   7  10      186.09      226.74     64.29 o 
   3   7  10       90.21      122.07     58.91 o 
   4   7  10       38.51       71.03     56.63 o 
   5   7  10     3812.98     3766.27    174.25 o 
   6   7  10      844.39      711.77     96.00 o 
   7   7  10      842.78     1185.06    120.49 o 
   8   7  10      136.63      114.64     93.65 o 
  -9   8  10      347.05      166.23    174.60 o 
  -8   8  10      803.57     1116.19    233.89 o 
  -7   8  10      310.00      505.67    175.53 o 
  -6   8  10      700.06      738.62    189.01 o 
  -5   8  10      457.40      501.95    169.02 o 
  -4   8  10       81.16       31.29     87.30 o 
  -3   8  10     5606.38     5331.24    323.16 o 
  -2   8  10     1031.95     1111.85    127.70 o 
  -1   8  10     2256.08     2342.03    134.12 o 
   0   8  10       38.47      129.40     56.94 o 
   1   8  10      561.94      622.89     79.17 o 
   2   8  10      645.51      710.40     86.54 o 
   3   8  10     4975.72     5450.81    337.76 o 
   4   8  10      351.39      210.51     68.95 o 
   5   8  10      505.96      523.49     97.41 o 
   6   8  10      406.88      349.68     77.57 o 
   7   8  10       96.16       99.79    108.00 o 
   8   8  10      556.97      531.47    148.56 o 
  -9   9  10        2.09      157.40    173.21 o 
  -8   9  10      518.00      667.25    210.40 o 
  -7   9  10      878.76     1337.52    242.49 o 
  -6   9  10       97.47       79.74    127.64 o 
  -5   9  10     1650.24     1799.51    167.59 o 
  -4   9  10      825.86      792.85    121.43 o 
  -3   9  10        9.53        7.48     64.06 o 
  -2   9  10      204.81      224.33     79.43 o 
  -1   9  10      358.32      375.95     65.49 o 
   0   9  10      553.05      723.80     87.28 o 
   1   9  10      171.21      327.03     68.49 o 
   2   9  10       72.57      129.43     79.58 o 
   3   9  10      103.17      180.90     61.19 o 
   4   9  10      760.52      798.02     95.85 o 
   5   9  10      598.68      687.95     96.66 o 
   6   9  10      493.29      439.28     83.22 o 
   7   9  10       60.61       56.61     67.68 o 
  -8  10  10        0.78       82.07    170.88 o 
  -7  10  10      136.39        2.79    150.65 o 
  -6  10  10      468.25      345.32    100.57 o 
  -5  10  10      111.92       68.14     84.10 o 
  -4  10  10        1.80       81.99     83.07 o 
  -3  10  10       26.18       27.87     67.92 o 
  -2  10  10      727.24      744.35    115.91 o 
  -1  10  10      116.48      218.69     83.58 o 
   0  10  10      250.91      269.05     66.18 o 
   1  10  10       18.03        4.79     51.48 o 
   2  10  10      754.94      811.25     96.59 o 
   3  10  10       25.86      -79.64     53.09 o 
   4  10  10      505.89      468.67     85.06 o 
   5  10  10        2.69       -9.88     80.64 o 
   6  10  10       42.55      115.80     73.76 o 
   7  10  10      278.37      159.43     95.90 o 
  -8  11  10      209.87      302.01    196.22 o 
  -7  11  10       91.29       49.33     85.14 o 
  -6  11  10        0.90     -113.54     75.69 o 
  -5  11  10       93.31      169.66     92.22 o 
  -4  11  10      750.64      747.54    140.66 o 
  -3  11  10      583.53      414.82    101.15 o 
  -2  11  10      427.55      231.75    124.03 o 
  -1  11  10       17.27       46.54     75.50 o 
   0  11  10      122.10      252.27     99.97 o 
   1  11  10      116.10       83.55     59.52 o 
   2  11  10      609.33      778.94     97.02 o 
   3  11  10      308.61      401.20     86.56 o 
   4  11  10      225.04      251.37     71.61 o 
   5  11  10      330.84      330.19     75.14 o 
   6  11  10        0.66       33.22     64.69 o 
  -7  12  10        5.54      117.90    106.60 o 
  -6  12  10      297.94      191.98     93.80 o 
  -5  12  10      115.91       37.90    117.76 o 
  -4  12  10      171.08      243.37     93.21 o 
  -3  12  10        1.15      129.04     81.77 o 
  -2  12  10        0.06        9.68     87.18 o 
  -1  12  10      211.77      205.00    100.09 o 
   0  12  10      288.61      352.87    117.76 o 
   1  12  10     1691.70     1776.89    171.89 o 
   2  12  10      483.91      530.15     85.65 o 
   3  12  10      546.23      773.37     97.14 o 
   4  12  10      137.42      125.03     66.54 o 
   5  12  10      497.57      503.64     99.09 o 
   6  12  10       42.36       97.20     69.11 o 
  -6  13  10       62.31      229.89    107.76 o 
  -5  13  10      184.31      209.13     89.04 o 
  -4  13  10      564.96      676.76    118.18 o 
  -3  13  10     1103.48     1069.71    143.95 o 
  -2  13  10      125.23      222.76     89.84 o 
  -1  13  10      935.89     1129.55    146.17 o 
   0  13  10      325.01      385.07    107.10 o 
   1  13  10        2.85      143.18     88.63 o 
   2  13  10      239.58      208.76     74.64 o 
   3  13  10     1047.42     1376.39    176.85 o 
   4  13  10       55.54      104.84     71.97 o 
   5  13  10      344.01      372.91     93.04 o 
  -5  14  10      189.11      181.26     81.16 o 
  -4  14  10      277.59      220.94     89.97 o 
  -3  14  10       23.05       99.41     77.92 o 
  -2  14  10      567.33      702.87    122.26 o 
  -1  14  10      326.64      455.74    110.07 o 
   0  14  10     1063.66     1653.72    324.32 o 
   1  14  10       47.66       66.16     79.05 o 
   2  14  10      135.90      228.01     85.04 o 
   3  14  10      241.42      189.46     72.71 o 
   4  14  10        0.78      106.24     65.90 o 
  -4  15  10      316.82      491.66    224.35 o 
  -3  15  10      107.65      127.10     83.55 o 
  -2  15  10      109.87      236.23     90.18 o 
  -1  15  10     1597.88     1731.38    234.35 o 
   0  15  10       21.16      185.76    177.62 o 
   1  15  10     1896.04     2171.38    198.76 o 
   2  15  10       64.40      182.42     95.44 o 
   3  15  10        2.21       42.31     96.25 o 
  -2  16  10        5.90      268.97     82.92 o 
  -1  16  10      524.47      853.65    127.69 o 
   0  16  10       49.36      117.56     78.69 o 
   1  16  10      560.90      541.57    177.27 o 
  -5   0  11      368.25      456.38    155.07 o 
  -3   0  11     5955.80     5789.71    388.96 o 
  -1   0  11    10039.40     9079.68    514.97 o 
   1   0  11      858.66      713.98    165.53 o 
   3   0  11     3766.69     3108.40    268.99 o 
   5   0  11     2161.53     1824.82    246.67 o 
   7   0  11       26.04      119.27    135.54 o 
  -7   1  11      125.50      317.12    147.40 o 
  -6   1  11     2573.23     2531.60    212.28 o 
  -5   1  11     1513.63     1686.62    177.08 o 
  -4   1  11        6.58       27.88     78.63 o 
  -3   1  11     1990.50     1945.75    198.66 o 
  -2   1  11     1583.99     1495.66    153.89 o 
  -1   1  11        1.92      -12.35     66.63 o 
   0   1  11      421.28      508.17    108.42 o 
   1   1  11     2078.01     1724.75    289.92 o 
   2   1  11       32.95       35.80    102.53 o 
   3   1  11     1613.35     1413.98    151.16 o 
   4   1  11      376.14      404.80     97.41 o 
   5   1  11      111.95      221.37     86.58 o 
   6   1  11      343.50      372.45    104.77 o 
   7   1  11      364.98      434.93    115.81 o 
   8   1  11       12.30       85.14    110.63 o 
  -7   2  11      516.75      504.97    174.60 o 
  -6   2  11     1025.38     1290.09    239.93 o 
  -5   2  11     2150.13     2529.69    202.62 o 
  -4   2  11     3755.26     3065.10    255.86 o 
  -3   2  11     1020.62      798.57    126.36 o 
  -2   2  11       90.35       92.51     79.46 o 
  -1   2  11       12.28      -72.42     63.85 o 
   0   2  11      994.64      930.10    189.36 o 
   1   2  11      431.40      445.68    147.63 o 
   2   2  11      118.72       49.59     66.00 o 
   3   2  11       15.93      -10.38     74.63 o 
   4   2  11      756.20      864.86    161.81 o 
   5   2  11      121.14      153.29     85.17 o 
   6   2  11       74.79      239.78     95.56 o 
   7   2  11       23.63      -54.02     85.06 o 
   8   2  11      264.58      305.92    126.06 o 
  -8   3  11       11.03      173.90    142.98 o 
  -7   3  11      850.02      731.88    199.24 o 
  -6   3  11        5.05      -56.03    125.31 o 
  -5   3  11      154.20       46.27    124.61 o 
  -4   3  11      633.23      603.03    116.41 o 
  -3   3  11     1149.84      957.13    132.30 o 
  -2   3  11      656.02      616.74    109.63 o 
  -1   3  11     1605.35     1641.30    162.13 o 
   0   3  11     1681.89     1496.95    288.52 o 
   1   3  11     2008.14     2056.24    173.11 o 
   2   3  11     1578.22     1840.35    166.96 o 
   3   3  11      964.48      956.58    127.30 o 
   4   3  11      119.24        1.10     75.79 o 
   5   3  11     1625.52     1625.10    224.00 o 
   6   3  11      406.82      352.92    149.96 o 
   7   3  11      233.65      309.91    120.20 o 
   8   3  11        2.12       29.88    105.96 o 
  -9   4  11      162.01      170.18    180.18 o 
  -8   4  11       50.63      186.92    153.91 o 
  -7   4  11       72.30      -34.18    117.87 o 
  -6   4  11      113.31      108.57    133.91 o 
  -5   4  11      124.96       96.95    149.49 o 
  -4   4  11       50.50      118.20     80.23 o 
  -3   4  11       33.90      185.68    167.16 o 
  -2   4  11      213.07      151.83     81.92 o 
  -1   4  11       18.39       84.56    110.32 o 
   0   4  11       26.09      -48.82     99.51 o 
   1   4  11     2555.75     2823.05    192.64 o 
   2   4  11     1250.45     1451.54    152.28 o 
   3   4  11     2327.35     2316.53    250.16 o 
   4   4  11       41.40       79.90     71.66 o 
   5   4  11       76.81      132.25     81.85 o 
   6   4  11      151.81       70.14     72.12 o 
   7   4  11     2746.74     2942.40    326.42 o 
  -9   5  11       64.39       39.52    162.74 o 
  -8   5  11      445.45      438.94    180.88 o 
  -7   5  11        0.97       20.46    132.29 o 
  -6   5  11       37.99       43.71    133.68 o 
  -5   5  11       11.54      160.88    145.54 o 
  -4   5  11     1710.55     1725.78    267.60 o 
  -3   5  11       25.08       -2.66     75.95 o 
  -2   5  11     2196.43     2079.51    175.06 o 
  -1   5  11      664.50      731.68    149.03 o 
   0   5  11      172.64      164.37    115.55 o 
   1   5  11     1732.83     1485.80    217.26 o 
   2   5  11     2007.12     2281.96    201.80 o 
   3   5  11      497.17      652.85    114.98 o 
   4   5  11     2096.39     1927.15    176.60 o 
   5   5  11     2077.69     1840.37    179.95 o 
   6   5  11      138.01      194.77     85.02 o 
   7   5  11      484.43      571.21    126.37 o 
  -9   6  11       24.19     -106.25    152.75 o 
  -8   6  11        7.64       39.52    154.14 o 
  -7   6  11        0.86      -22.32    134.15 o 
  -6   6  11     2427.18     2612.03    313.16 o 
  -5   6  11        8.20      -42.78    126.71 o 
  -4   6  11     1935.30     2215.40    299.68 o 
  -3   6  11      193.89      396.16    164.84 o 
  -2   6  11      343.02      606.10    112.45 o 
  -1   6  11      598.98      672.12    169.83 o 
   0   6  11     2424.15     2069.60    172.27 o 
   1   6  11       21.89      -37.23     70.91 o 
   2   6  11      392.82      326.77     89.67 o 
   3   6  11       20.62       93.15     86.60 o 
   4   6  11      589.27      665.68    188.32 o 
   5   6  11        3.27       55.39     67.95 o 
   6   6  11      125.63      162.94     72.21 o 
   7   6  11      306.03      356.97    106.25 o 
  -8   7  11     1679.20     1597.21    278.06 o 
  -7   7  11        8.58     -178.20    118.80 o 
  -6   7  11      375.43      289.68    169.02 o 
  -5   7  11        7.47       36.50    127.17 o 
  -4   7  11      583.73      867.65    206.92 o 
  -3   7  11        0.08      -32.08    123.68 o 
  -2   7  11     1927.18     1869.04    166.85 o 
  -1   7  11      267.20      203.43    122.06 o 
   0   7  11       74.65      109.12    133.10 o 
   1   7  11      402.15      296.29     86.20 o 
   2   7  11      773.87      949.55    127.30 o 
   3   7  11       21.00      -76.18    106.71 o 
   4   7  11       98.77      217.15     86.65 o 
   5   7  11      127.08      163.84     67.45 o 
   6   7  11      679.60      855.22    138.12 o 
   7   7  11      152.29       81.23     83.48 o 
  -8   8  11        0.17      -78.35    162.28 o 
  -7   8  11       40.81     -142.52    139.49 o 
  -6   8  11      147.12      141.82    150.89 o 
  -5   8  11       13.51       42.08    139.73 o 
  -4   8  11      131.07      179.48    142.75 o 
  -3   8  11     1007.49      800.93    202.03 o 
  -2   8  11     1044.19     1148.73    221.33 o 
  -1   8  11     3801.68     4394.07    361.29 o 
   0   8  11      305.91      277.55     83.17 o 
   1   8  11      242.41      258.44     91.15 o 
   2   8  11     1204.54     1275.06    112.70 o 
   3   8  11      730.48      693.83     92.30 o 
   4   8  11     1432.33     1407.48    148.73 o 
   5   8  11      614.79      654.17     99.72 o 
   6   8  11       56.26       46.73     56.05 o 
  -7   9  11      352.42      386.86    188.08 o 
  -6   9  11      860.76      772.80    212.03 o 
  -5   9  11       82.76      275.97    162.74 o 
  -4   9  11      764.94      914.38    214.82 o 
  -3   9  11     2806.13     2915.66    335.72 o 
  -2   9  11        3.25     -127.64     93.46 o 
  -1   9  11      354.81      386.17    146.70 o 
   0   9  11     1481.56     1522.88    122.47 o 
   1   9  11      482.98      606.54     88.98 o 
   2   9  11     1453.90     1393.98    120.70 o 
   3   9  11      261.35      259.01     99.85 o 
   4   9  11      164.91      141.51     64.25 o 
   5   9  11       98.09      139.81     65.13 o 
   6   9  11       18.53      255.48    210.15 o 
  -7  10  11      372.89      374.77    194.59 o 
  -6  10  11       84.44       61.61    168.56 o 
  -5  10  11     1876.97     1714.85    279.69 o 
  -4  10  11      119.70      161.12    160.19 o 
  -3  10  11     1046.61      622.38    173.44 o 
  -2  10  11       65.27       73.47    121.82 o 
  -1  10  11       92.81      176.30     85.40 o 
   0  10  11       74.69       11.53    121.82 o 
   1  10  11      102.17       99.89     62.67 o 
   2  10  11      247.97      349.57     77.21 o 
   3  10  11        7.15      -17.66     57.07 o 
   4  10  11      163.61      147.20     93.20 o 
   5  10  11        0.79      163.18     66.13 o 
  -6  11  11      236.63      208.31    178.55 o 
  -5  11  11      122.19       70.68    155.77 o 
  -4  11  11      108.62      158.79    123.68 o 
  -3  11  11       42.71      111.25     77.20 o 
  -2  11  11      289.59      371.31    100.33 o 
  -1  11  11      108.54      254.81     95.26 o 
   0  11  11     2019.62     2235.65    243.53 o 
   1  11  11        0.68       15.29     58.32 o 
   2  11  11     1022.60     1298.25    123.12 o 
   3  11  11        3.22       26.73     61.42 o 
   4  11  11      185.88      181.92     64.89 o 
   5  11  11        8.74       58.60     91.57 o 
  -5  12  11      344.34      319.21    186.46 o 
  -4  12  11      309.92      229.85     88.47 o 
  -3  12  11      220.62      227.43    107.06 o 
  -2  12  11      999.82     1096.12    140.21 o 
  -1  12  11      138.76       35.32    124.03 o 
   0  12  11       45.04      -29.16     71.26 o 
   1  12  11       84.70       80.76     84.00 o 
   2  12  11      981.22     1171.00    194.88 o 
   3  12  11       50.20      125.58     68.72 o 
   4  12  11      631.08      749.48    208.31 o 
  -4  13  11       99.82      117.61     80.50 o 
  -3  13  11      112.06      180.63     85.15 o 
  -2  13  11      460.81      496.03    110.49 o 
  -1  13  11       56.93       80.70     81.81 o 
   0  13  11      221.40      312.31     94.70 o 
   1  13  11       52.35      109.21     76.61 o 
   2  13  11      238.45      504.67    171.93 o 
   3  13  11        0.51      121.70     63.15 o 
  -3  14  11        6.56      175.98    170.18 o 
  -2  14  11      301.36      400.77     99.52 o 
  -1  14  11      757.06     1029.38    143.94 o 
   0  14  11      841.72      825.01    125.56 o 
   1  14  11      285.99      439.04    106.07 o 
  -6   0  12       17.34     -120.43    123.68 o 
  -4   0  12     1744.24     1560.48    245.51 o 
  -2   0  12      285.33      291.54    147.86 o 
   0   0  12      167.16      152.51    126.94 o 
   2   0  12      156.81      331.30    142.98 o 
   6   0  12      436.97      469.40    180.41 o 
  -6   1  12      515.07      753.73    212.50 o 
  -5   1  12       39.23       74.96     94.87 o 
  -4   1  12      344.36      423.40    174.72 o 
  -3   1  12     1259.07     1489.13    169.64 o 
  -2   1  12      532.92      699.01    130.31 o 
  -1   1  12     2108.66     1943.06    186.99 o 
   0   1  12       61.57      168.58     92.48 o 
   1   1  12       10.13        0.52     83.70 o 
   2   1  12      817.18      877.66    139.01 o 
   3   1  12      218.93      170.18    124.38 o 
   4   1  12      101.90       74.05    140.08 o 
   5   1  12       12.34      -72.30    103.92 o 
   6   1  12      271.60      367.90    125.33 o 
  -7   2  12        0.96       31.39    150.19 o 
  -6   2  12      964.80      969.48    227.61 o 
  -5   2  12      513.61      501.38    123.46 o 
  -4   2  12     2397.70     2470.37    298.05 o 
  -3   2  12      469.01      540.42    123.45 o 
  -2   2  12      232.38      397.38    109.66 o 
  -1   2  12      492.69      509.59    113.15 o 
   0   2  12      676.66      502.15    141.59 o 
   1   2  12      785.20     1046.68    146.44 o 
   2   2  12     1909.99     1655.56    250.16 o 
   3   2  12       92.41      244.43     85.75 o 
   4   2  12     1614.46     1745.69    175.15 o 
   5   2  12      427.71      611.88    117.40 o 
   6   2  12       16.12       -5.58    142.28 o 
  -8   3  12      279.63       98.34    166.93 o 
  -7   3  12      200.53      237.84    162.05 o 
  -6   3  12      445.54      498.69    192.27 o 
  -5   3  12      127.33      107.64    136.94 o 
  -4   3  12      195.38      117.92     92.37 o 
  -3   3  12        3.68      -57.33     80.44 o 
  -2   3  12      187.42      173.33    126.36 o 
  -1   3  12        8.25      -25.65     86.37 o 
   0   3  12     2260.85     2232.24    256.55 o 
   1   3  12     1002.42     1231.91    153.36 o 
   2   3  12     1045.15      965.12    133.91 o 
   3   3  12      587.14      735.61    192.15 o 
   4   3  12       56.74      102.99     81.26 o 
   5   3  12      539.38      496.20    107.69 o 
   6   3  12     1419.20     1588.78    553.33 o 
  -8   4  12      900.62     1415.17    279.45 o 
  -7   4  12        8.41       89.28    159.95 o 
  -6   4  12      184.81      218.77    159.95 o 
  -5   4  12      187.15      111.60    136.94 o 
  -4   4  12      105.96      182.04    151.82 o 
  -3   4  12      911.48      983.55    187.15 o 
  -2   4  12     3008.48     3253.29    222.16 o 
  -1   4  12      572.70      486.91    121.13 o 
   0   4  12     1105.58     1201.42    151.69 o 
   1   4  12        2.24     -107.64     94.39 o 
   2   4  12      441.23      461.15    123.34 o 
   3   4  12     1089.53     1141.55    169.25 o 
   4   4  12     3534.89     3666.83    372.10 o 
   5   4  12      742.11      804.62    126.51 o 
   6   4  12       39.92       49.84     86.49 o 
  -8   5  12       21.48       90.90    166.93 o 
  -7   5  12     1127.27     1099.91    242.25 o 
  -6   5  12        1.03       22.78    152.28 o 
  -5   5  12     1380.00     1378.44    262.25 o 
  -4   5  12      403.71      322.23    167.39 o 
  -3   5  12       37.77      -42.39     81.35 o 
  -2   5  12      181.79      132.23     94.25 o 
  -1   5  12      280.17      356.73    107.10 o 
   0   5  12      664.55      646.70    123.73 o 
   1   5  12      166.18      232.64    170.88 o 
   2   5  12      690.74      738.10    121.43 o 
   3   5  12       15.77      -91.78     61.19 o 
   4   5  12      222.74      246.09     87.46 o 
   5   5  12       64.27       84.07     72.05 o 
   6   5  12     1515.73     1935.26    192.41 o 
  -7   6  12       36.40      226.21    174.14 o 
  -6   6  12       18.08       89.04    157.40 o 
  -5   6  12     1055.31      882.77    225.05 o 
  -4   6  12        6.85       76.49    144.14 o 
  -3   6  12     1040.56      884.16    213.19 o 
  -2   6  12       36.40       70.70     84.78 o 
  -1   6  12      385.88      444.54    109.49 o 
   0   6  12       48.18      -40.92    106.25 o 
   1   6  12     1477.68     1339.09    156.30 o 
   2   6  12      971.70      776.99    126.68 o 
   3   6  12      274.10      338.06    103.34 o 
   4   6  12      878.91     1290.73    157.93 o 
   5   6  12      163.70      358.75     89.41 o 
   6   6  12       12.05      -15.17     71.78 o 
  -7   7  12      268.95      248.30    204.13 o 
  -6   7  12       57.65      -16.97    155.77 o 
  -5   7  12       14.12       52.54    159.95 o 
  -4   7  12       51.77      -92.07    140.89 o 
  -3   7  12     3412.63     3243.47    364.31 o 
  -2   7  12        2.22      140.89    150.65 o 
  -1   7  12     1359.06     1459.87    335.60 o 
   0   7  12       12.02       72.30    113.22 o 
   1   7  12      119.95      126.67     77.46 o 
   2   7  12      239.14      228.49    161.81 o 
   3   7  12     1506.11     1567.99    170.53 o 
   4   7  12       41.60      159.56     77.18 o 
   5   7  12      116.60      248.59     85.24 o 
  -6   8  12       43.65       -6.74    172.04 o 
  -5   8  12      435.52      402.21    196.22 o 
  -4   8  12        0.49      138.33    169.02 o 
  -3   8  12       49.57      148.56    169.72 o 
  -2   8  12       36.36       20.23    139.96 o 
  -1   8  12      508.38      531.22    113.23 o 
   0   8  12        0.88      124.29     79.48 o 
   1   8  12      373.64      187.40     86.25 o 
   2   8  12      279.87      289.85     91.05 o 
   3   8  12       10.49      100.31    100.44 o 
   4   8  12      734.12      800.06    123.72 o 
   5   8  12      335.13      425.67     97.34 o 
  -6   9  12      191.84      212.73    187.39 o 
  -5   9  12       90.58      153.68    181.34 o 
  -4   9  12       44.95       47.66    147.17 o 
  -3   9  12      142.96       94.16    155.54 o 
  -2   9  12      275.12      305.03    139.03 o 
  -1   9  12      859.91     1117.81    220.63 o 
   0   9  12        4.53      -21.77     70.65 o 
   1   9  12      161.83      105.27    191.69 o 
   2   9  12      690.90      665.41    150.42 o 
   3   9  12        2.46      -15.98     80.21 o 
   4   9  12        1.96      122.66     72.74 o 
  -5  10  12      201.22      122.99    193.20 o 
  -4  10  12     1421.88     1145.25    259.46 o 
  -3  10  12        5.39       99.27    100.67 o 
  -2  10  12       58.10      192.73    135.77 o 
  -1  10  12      234.12      289.45    139.49 o 
   0  10  12      853.81      894.62    195.52 o 
   1  10  12      138.54      164.81    188.20 o 
   2  10  12      476.13      790.88    128.60 o 
   3  10  12      103.00      131.97     73.43 o 
  -4  11  12       45.19      407.79    211.80 o 
  -3  11  12       20.57      155.07    115.78 o 
  -2  11  12      743.72     1097.35    213.89 o 
  -1  11  12      419.07      305.03    133.22 o 
   0  11  12      469.75      411.97    143.21 o 
   1  11  12     1480.47     1747.17    266.90 o 
   2  11  12       87.70      196.36     77.81 o 
  -3  12  12     1372.04     1310.78    255.04 o 
  -2  12  12       68.66      208.78    130.66 o 
  -1  12  12     1032.17      873.47    191.34 o 
   0  12  12      289.45      179.02    127.17 o 
   1  12  12      100.44      386.40    144.38 o 
  -5   0  13       20.74      157.40    152.28 o 
  -3   0  13      377.82      521.48    176.46 o 
  -1   0  13        4.54      -14.18    117.87 o 
   1   0  13      208.28      140.89    143.21 o 
   3   0  13       45.24       42.55    147.17 o 
  -6   1  13      287.20      299.45    189.71 o 
  -5   1  13       65.63       64.47    106.23 o 
  -4   1  13        0.24       -5.50     96.56 o 
  -3   1  13       52.80       77.46    100.35 o 
  -2   1  13       64.64      109.36     96.10 o 
  -1   1  13      230.57      188.20    100.94 o 
   0   1  13        5.47     -113.32     82.95 o 
   1   1  13       77.70       67.65     92.14 o 
   2   1  13      423.82      425.03    125.32 o 
   3   1  13       14.59      101.36    100.67 o 
   4   1  13      258.20      333.16    155.07 o 
   5   1  13       59.89       52.61     94.18 o 
  -7   2  13      415.35      194.59    214.82 o 
  -6   2  13      162.14      125.31    167.63 o 
  -5   2  13      321.01      390.35    182.74 o 
  -4   2  13     1505.05     1631.61    318.63 o 
  -3   2  13        9.56       -5.75     92.03 o 
  -2   2  13      235.76      284.97    111.35 o 
  -1   2  13       26.53      141.03     99.81 o 
   0   2  13      165.58      331.20    107.75 o 
   1   2  13        6.85       18.63     87.87 o 
   2   2  13      459.34      410.13    122.62 o 
   3   2  13       18.12      104.16    110.43 o 
   4   2  13      176.08      281.78     84.63 o 
   5   2  13        2.62       25.57    125.54 o 
  -6   3  13      832.68      746.76    230.17 o 
  -5   3  13     1414.56     1190.35    253.65 o 
  -4   3  13       50.04       13.12    105.87 o 
  -3   3  13      586.68      555.78    131.57 o 
  -2   3  13      707.50      971.89    156.38 o 
  -1   3  13       48.09       37.62     90.66 o 
   0   3  13      438.40      223.45    108.87 o 
   1   3  13     1345.70     1374.79    176.01 o 
   2   3  13       63.71       89.34     87.18 o 
   3   3  13     1033.13     1139.36    142.31 o 
   4   3  13       25.58      102.89     70.24 o 
  -6   4  13      273.75      468.93    221.80 o 
  -5   4  13       81.47      -60.91    156.47 o 
  -4   4  13       32.57       72.77    162.74 o 
  -3   4  13     1627.31     1729.88    194.90 o 
  -2   4  13      387.45      568.25    132.29 o 
  -1   4  13     3309.72     3542.87    244.76 o 
   0   4  13      189.28      362.26    132.29 o 
   1   4  13      967.81      989.54    175.76 o 
   2   4  13        9.28        2.56    102.53 o 
   3   4  13     1097.48     1169.03    150.42 o 
   4   4  13      411.70      512.30    107.92 o 
  -6   5  13     1675.36     2033.36    340.60 o 
  -5   5  13      192.08      328.04    192.04 o 
  -4   5  13      977.34     1039.70    256.90 o 
  -3   5  13      886.39     1521.18    285.50 o 
  -2   5  13      150.14      102.74    102.35 o 
  -1   5  13      112.95      195.73    105.15 o 
   0   5  13     1920.60     1625.86    234.93 o 
   1   5  13      743.08      827.22    180.06 o 
   2   5  13      896.95      977.04    140.42 o 
   3   5  13     1764.66     1754.81    180.54 o 
   4   5  13       66.45      105.12     85.91 o 
  -5   6  13      624.14      826.27    250.16 o 
  -4   6  13      849.92      650.74    236.21 o 
  -3   6  13      571.64      628.89    229.47 o 
  -2   6  13      942.38      946.89    154.26 o 
  -1   6  13        6.30      -86.96     85.59 o 
   0   6  13        1.86       32.93     77.40 o 
   1   6  13      228.43      507.06    155.07 o 
   2   6  13       27.29        5.57    102.53 o 
   3   6  13       13.15      -71.48     93.58 o 
   4   6  13        5.10       62.68     80.58 o 
  -5   7  13      166.53      321.77    226.45 o 
  -4   7  13        9.09      -37.20    173.90 o 
  -3   7  13        0.11     -160.65    163.21 o 
  -2   7  13        5.89      -78.81    163.44 o 
  -1   7  13       14.50       11.52     93.75 o 
   0   7  13        0.77       74.92     79.52 o 
   1   7  13       53.67      171.92     81.28 o 
   2   7  13      518.93      611.91    122.17 o 
   3   7  13       22.35      180.61     84.49 o 
  -4   8  13        2.39      -93.93    173.44 o 
  -3   8  13      343.72      527.29    236.44 o 
  -2   8  13       94.94        3.25    167.16 o 
  -1   8  13        2.95       48.59     96.25 o 
   0   8  13      444.35      410.84    108.50 o 
   1   8  13       13.28       81.32     72.26 o 
   2   8  13        7.09       49.04     68.16 o 
  -3   9  13       23.98       57.66    191.34 o 
  -2   9  13        6.28       92.07    118.34 o 
  -1   9  13       82.57       64.40    115.78 o 
   0   9  13      117.67       -4.88    110.20 o 
   1   9  13       21.78       46.85     82.30 o 
  -1  10  13        2.55       97.41    139.96 o 
  -4   0  14       10.97       -8.60    171.81 o 
  -2   0  14      109.20       98.34    158.33 o 
   0   0  14      326.21      175.76    179.25 o 
   2   0  14      226.94       70.44    179.95 o 
  -4   1  14        3.47       26.73    144.03 o 
  -3   1  14      322.90      237.17    130.38 o 
  -2   1  14        1.97     -123.55    101.34 o 
  -1   1  14      163.74      235.13    123.98 o 
   0   1  14        4.51       10.58    120.17 o 
   1   1  14       79.22       48.67    123.34 o 
   2   1  14       71.81     -130.04    114.63 o 
  -4   2  14      157.33      130.94    129.30 o 
  -3   2  14      878.95      807.96    165.12 o 
  -2   2  14      251.65      197.83    126.54 o 
  -1   2  14       19.65      -34.65    113.17 o 
   0   2  14      849.31      641.92    153.82 o 
   1   2  14      532.27      934.27    178.91 o 
   2   2  14      508.55      445.84    150.68 o 
  -4   3  14      218.82      294.33    218.08 o 
  -3   3  14      302.93      210.33    131.66 o 
  -2   3  14      712.63      671.72    155.29 o 
  -1   3  14     1291.51     1161.39    187.08 o 
   0   3  14       54.08       96.04    115.53 o 
   1   3  14       15.63      -81.81    115.63 o 
   2   3  14      481.50      306.16    132.47 o 
  -3   4  14      118.76      102.76    204.82 o 
  -2   4  14       51.15      129.03    121.84 o 
  -1   4  14      248.45      220.23    130.29 o 
   0   4  14      496.91      384.62    189.94 o 
   1   4  14      504.59      495.45    152.69 o 
  -3   5  14       43.82       11.62    193.43 o 
  -2   5  14      330.46      612.08    157.59 o 
  -1   5  14      160.58      334.03    135.79 o 
   0   5  14      146.36      123.31    129.89 o 
   1   5  14      200.86      112.06    162.05 o 
  -1   6  14      327.91      195.29    165.77 o 
                                                 
